# Supplementary material for: The Role of 5-HT and DA Receptor Genes in Starvation-Induced Anxiety Behavior of Portunus trituberculatus
Source: Genes (Basel). 2026 Jun 10;17(6):678. doi: 10.3390/genes17060678 (PMC13300557; doi:10.3390/genes17060678)
Supplement: Supplementary file 1 [file genes-17-00678-s001.zip]

Archive with 3 entries (3 files):
- Supplementary Table S2_Primer validation information.xlsx
- Supplementary_Table_S1_RPL_stability.xlsx
- Supplementary_Table_S3_Statistics_and_Raw_Data.xlsx
