# Supplementary material for: The Role of 5-HT and DA Receptor Genes in Starvation-Induced Anxiety Behavior of Portunus trituberculatus
Source: Genes (Basel). 2026 Jun 10;17(6):678. doi: 10.3390/genes17060678 (PMC13300557; doi:10.3390/genes17060678)
Supplement: Supplementary file 1 [file genes-17-00678-s001.zip › Supplementary Table S2_Primer validation information.xlsx]

## Sheet: Summary
Primer validation evidence summary
Gene	Forward primer	Reverse primer	Predicted amplicon size (bp)	Target accession(s)	Evidence / caution
5-HT1	CGCCGCCTTCATCAGTTTGC	GCCTGTGCCTTACGCTCCT	207	XM_045272670.1, XM_045272671.1, XM_045272672.1, XM_045272673.1	Exact primer matches
5-HT2	GCAGCCATACTCGGACTTACGAC	CGTCCAGCATGTCATTGCACT	153	XM_045259711.1, XM_045259712.1	Predicted; 1 total primer-template mismatch(es) in best match(es)
DA1	GCAAACCTGTTCGTAGTGTCC	CAGGTTCACGATGGAAGCAG	171	XM_045252794.1	Predicted; 2 total primer-template mismatch(es) in best match(es)
RPL	GCACTGTCACCGATGACCTC	CCTTGCACCAGCAGAGTGTT	172	XM_045272895.1	Exact primer matches
Availability of requested validation items
Requested item	Availability from current files	What can be reported now	What cannot be claimed	Recommended placement	Notes
Melting curves	Available from qPCR Excel files	Single Tm1 peaks and Tm summaries can be reported	Do not claim sequencing validation from melt curves alone	Supplementary Table S2 / Methods	Use as specificity support
Amplification efficiencies	Not available	No specific efficiency (%) should be reported	Do not write 90–110% without standard curves	Response/limitation or future validation	Requires serial dilution standard curve
Amplicon sizes	Predicted from target_sequences.fasta	5-HT1=207 bp; 5-HT2=153 bp; DA1=171 bp; RPL=172 bp	For 5-HT2 and DA1, note primer-template mismatches	Table 1 or Supplementary Table S2	Best available in-silico evidence
Sequencing validation	Not available	Cannot report Sanger verification	Do not write PCR products were verified by sequencing	Response/limitation	Requires Sanger/BLAST files

## Sheet: In_silico_amplicons
Gene	Template_ID	Description	Match category	Forward primer	Reverse primer	Forward matched seq	Reverse-binding matched seq	Forward start	Reverse-binding start	Amplicon size (bp)	Forward mismatches	Reverse mismatches	Total mismatches
5-HT1	XM_045272670.1	XM_045272670.1 PREDICTED: Portunus trituberculatus 5-hydroxytryptamine receptor 1-like (LOC123514651), transcript variant X1, mRNA	Exact match in target FASTA	CGCCGCCTTCATCAGTTTGC	GCCTGTGCCTTACGCTCCT	CGCCGCCTTCATCAGTTTGC	AGGAGCGTAAGGCACAGGC	2609	2797	207	0	0	0
5-HT1	XM_045272671.1	XM_045272671.1 PREDICTED: Portunus trituberculatus 5-hydroxytryptamine receptor 1-like (LOC123514651), transcript variant X2, mRNA	Exact match in target FASTA	CGCCGCCTTCATCAGTTTGC	GCCTGTGCCTTACGCTCCT	CGCCGCCTTCATCAGTTTGC	AGGAGCGTAAGGCACAGGC	2139	2327	207	0	0	0
5-HT1	XM_045272672.1	XM_045272672.1 PREDICTED: Portunus trituberculatus 5-hydroxytryptamine receptor 1-like (LOC123514651), transcript variant X3, mRNA	Exact match in target FASTA	CGCCGCCTTCATCAGTTTGC	GCCTGTGCCTTACGCTCCT	CGCCGCCTTCATCAGTTTGC	AGGAGCGTAAGGCACAGGC	2089	2277	207	0	0	0
5-HT1	XM_045272673.1	XM_045272673.1 PREDICTED: Portunus trituberculatus 5-hydroxytryptamine receptor 1-like (LOC123514651), transcript variant X4, mRNA	Exact match in target FASTA	CGCCGCCTTCATCAGTTTGC	GCCTGTGCCTTACGCTCCT	CGCCGCCTTCATCAGTTTGC	AGGAGCGTAAGGCACAGGC	2601	2789	207	0	0	0
5-HT2	XM_045259711.1	XM_045259711.1 PREDICTED: Portunus trituberculatus 5-hydroxytryptamine receptor 2B-like (LOC123507123), transcript variant X1, mRNA	Predicted with primer-template mismatch(es)	GCAGCCATACTCGGACTTACGAC	CGTCCAGCATGTCATTGCACT	GCAGCCATACTCGGATTTACGAC	AGTGCAATGACATGCTGGACG	913	1045	153	1	0	1
5-HT2	XM_045259712.1	XM_045259712.1 PREDICTED: Portunus trituberculatus 5-hydroxytryptamine receptor 2B-like (LOC123507123), transcript variant X2, mRNA	Predicted with primer-template mismatch(es)	GCAGCCATACTCGGACTTACGAC	CGTCCAGCATGTCATTGCACT	GCAGCCATACTCGGATTTACGAC	AGTGCAATGACATGCTGGACG	856	988	153	1	0	1
DA1	XM_045252794.1	XM_045252794.1 PREDICTED: Portunus trituberculatus dopamine receptor 1-like (LOC123503230), mRNA	Predicted with primer-template mismatch(es)	GCAAACCTGTTCGTAGTGTCC	CAGGTTCACGATGGAAGCAG	GGCAACCTGTTCGTAGTGTCC	CTGCTTCCATCGTGAACCTG	2991	3142	171	2	0	2
RPL	XM_045272895.1	XM_045272895.1 PREDICTED: Portunus trituberculatus 60S ribosomal protein L18-like (LOC123514766), mRNA	Exact match in target FASTA	GCACTGTCACCGATGACCTC	CCTTGCACCAGCAGAGTGTT	GCACTGTCACCGATGACCTC	AACACTCTGCTGGTGCAAGG	310	462	172	0	0	0

## Sheet: Primer_validation_table_S2
Suggested Supplementary Table S2. Primer validation information for RT-qPCR analysis
Gene	Forward primer (5′–3′)	Reverse primer (5′–3′)	Predicted amplicon size (bp)	Target accession / best hit	Melting peak / Tm (°C, mean ± SD)	Amplification efficiency	Sequencing validation	Interpretation
5-HT1	CGCCGCCTTCATCAGTTTGC	GCCTGTGCCTTACGCTCCT	207	XM_045272670.1, XM_045272671.1, XM_045272672.1, XM_045272673.1	87.492 ± 0.193	Not available from current files	Not available	Supported by exact in-silico match and single melting peak
5-HT2	GCAGCCATACTCGGACTTACGAC	CGTCCAGCATGTCATTGCACT	153	XM_045259711.1, XM_045259712.1	90.740 ± 0.111	Not available from current files	Not available	Supported by melting peak and predicted in-silico target; verify because mismatch(es) were detected
DA1	GCAAACCTGTTCGTAGTGTCC	CAGGTTCACGATGGAAGCAG	171	XM_045252794.1	87.699 ± 0.201	Not available from current files	Not available	Supported by melting peak and predicted in-silico target; verify because mismatch(es) were detected
RPL	GCACTGTCACCGATGACCTC	CCTTGCACCAGCAGAGTGTT	172	XM_045272895.1	89.762 ± 0.156	Not available from current files	Not available	Supported by exact in-silico match and single melting peak

## Sheet: Suggested_text
Section	Text
Methods	Primer specificity was evaluated by melting-curve analysis and in-silico PCR against available Portunus trituberculatus transcript sequences. Each primer pair produced a single melting peak in the qPCR melting-curve analysis. The predicted amplicon sizes were 207 bp for 5-HT1, 153 bp for 5-HT2, 171 bp for DA1, and 172 bp for RPL (Supplementary Table S2).
Caution	Amplification efficiencies and Sanger sequencing validation were not available from the current qPCR records. Therefore, primer specificity was mainly supported by melting-curve analysis and predicted amplicon sizes.
Response to reviewer	We added available primer-validation evidence, including melting-curve summaries and predicted amplicon sizes based on in-silico PCR using available P. trituberculatus transcript sequences. We did not claim amplification efficiency or Sanger sequencing validation because these data were not available in the current records.
