# Supplementary material for: The Role of 5-HT and DA Receptor Genes in Starvation-Induced Anxiety Behavior of Portunus trituberculatus
Source: Genes (Basel). 2026 Jun 10;17(6):678. doi: 10.3390/genes17060678 (PMC13300557; doi:10.3390/genes17060678)
Supplement: Supplementary file 1 [file genes-17-00678-s001.zip › Supplementary_Table_S1_RPL_stability.xlsx]

## Sheet: S1_RPL_stability
Supplementary Table S1. Stability of RPL expression across tissues and treatment groups
Tissue	Group	n (biological samples)	Mean RPL Ct	SD	SEM	CV (%)	Minimum Ct	Maximum Ct
Muscle	CK	6	20.0421	1.0196	0.4163	5.0875	18.8918	21.8982
Muscle	ST	6	18.9327	0.8361	0.3414	4.4164	17.8115	20.0624
Muscle	CK+ST	6	21.4822	2.731	1.1149	12.713	18.91	24.9127
Eyestalk	CK	6	26.6783	2.8235	1.1527	10.5834	22.473	30.3673
Eyestalk	ST	6	24.8543	1.7109	0.6985	6.8839	23.2173	27.611
Eyestalk	CK+ST	6	28.8926	1.048	0.4279	3.6273	27.0368	29.9133
Ganglion	CK	6	25.4068	2.3896	0.9755	9.4052	20.9155	27.108
Ganglion	ST	6	24.1087	1.7951	0.7329	7.446	21.0822	26.3284
Ganglion	CK+ST	6	25.3761	0.6774	0.2765	2.6693	24.4351	26.2509
Gill	CK	6	24.7007	3.1015	1.2662	12.5565	20.402	27.705
Gill	ST	6	23.7512	2.5706	1.0494	10.823	20.122	26.8836
Gill	CK+ST	6	25.3696	0.9643	0.3937	3.8008	24.4189	26.6755

## Sheet: RPL_sample_means
Tissue	Group	Pairing	Individual/source label	Outcome label	Sample ID	Technical replicates used	Mean RPL Ct	SD across technical replicates	Raw Ct values
Muscle	CK	CK vs CK	Control	Lose	CK LOSE JI 1	2	21.8982	0.1314	21.9911; 21.8053
Muscle	CK	CK vs CK	Control	Lose	CK LOSE JI 2	2	20.313	0.2691	20.1227; 20.5033
Muscle	CK	CK vs CK	Control	Lose	CK LOSE JI 3	2	19.721	0.6863	19.2357; 20.2063
Muscle	CK	CK vs CK	Control	Win	CK WIN JI 1	2	19.8533	0.212	19.7033; 20.0032
Muscle	CK	CK vs CK	Control	Win	CK WIN JI 2	2	19.5752	0.1048	19.5010; 19.6493
Muscle	CK	CK vs CK	Control	Win	CK WIN JI 3	2	18.8918	0.4482	18.5749; 19.2088
Muscle	ST	ST vs ST	Starvation-treated		J JI 1	2	17.8115	0.4621	18.1383; 17.4847
Muscle	ST	ST vs ST	Starvation-treated		J JI 2	2	18.8685	0.1651	18.9853; 18.7518
Muscle	ST	ST vs ST	Starvation-treated		J JI 3	2	18.2454	0.2598	18.0618; 18.4291
Muscle	ST	ST vs ST	Starvation-treated		J JI 4	2	18.9798	1.0099	18.2657; 19.6939
Muscle	ST	ST vs ST	Starvation-treated		J JI 5	2	19.6282	0.213	19.4775; 19.7788
Muscle	ST	ST vs ST	Starvation-treated		J JI 6	2	20.0624	0.7094	19.5608; 20.5640
Muscle	CK+ST	CK vs ST	Control-labelled individual in mixed pair		CK VS J CK JI1	2	18.91	0.0925	18.8446; 18.9754
Muscle	CK+ST	CK vs ST	Control-labelled individual in mixed pair		CK VS J CK JI2	2	20.5187	0.2407	20.3484; 20.6889
Muscle	CK+ST	CK vs ST	Control-labelled individual in mixed pair		CK VS J CK JI3	2	19.1958	0.0773	19.1411; 19.2505
Muscle	CK+ST	CK vs ST	Starvation-labelled individual in mixed pair		CK VS J J JI1	2	24.9127	0.0551	24.8738; 24.9517
Muscle	CK+ST	CK vs ST	Starvation-labelled individual in mixed pair		CK VS J J JI2	2	20.4542	0.7895	19.8959; 21.0124
Muscle	CK+ST	CK vs ST	Starvation-labelled individual in mixed pair		CK VS J J JI3	2	24.902	0.1061	24.8270; 24.9769
Eyestalk	CK	CK vs CK	Control	Lose	CK LOSE YAN 1	2	30.3673	0.1074	30.2914; 30.4433
Eyestalk	CK	CK vs CK	Control	Lose	CK LOSE YAN 2	2	28.5262	0.0266	28.5074; 28.5451
Eyestalk	CK	CK vs CK	Control	Lose	CK LOSE YAN 3	2	22.473	0.3434	22.2302; 22.7158
Eyestalk	CK	CK vs CK	Control	Win	CK WIN YAN 1	2	27.8171	0.0016	27.8160; 27.8183
Eyestalk	CK	CK vs CK	Control	Win	CK WIN YAN 2	2	26.0768	0.1147	25.9957; 26.1579
Eyestalk	CK	CK vs CK	Control	Win	CK WIN YAN 3	2	24.8094	0.0179	24.7967; 24.8221
Eyestalk	ST	ST vs ST	Starvation-treated		J YAN 1	2	23.3753	0.213	23.5258; 23.2247
Eyestalk	ST	ST vs ST	Starvation-treated		J YAN 2	2	23.2173	0.2299	23.0547; 23.3799
Eyestalk	ST	ST vs ST	Starvation-treated		J YAN 3	2	23.8085	0.1894	23.6746; 23.9424
Eyestalk	ST	ST vs ST	Starvation-treated		J YAN 4	2	27.611	0.0416	27.6404; 27.5816
Eyestalk	ST	ST vs ST	Starvation-treated		J YAN 5	2	25.3468	0.2084	25.4942; 25.1994
Eyestalk	ST	ST vs ST	Starvation-treated		J YAN 6	2	25.7671	0.1889	25.6336; 25.9007
Eyestalk	CK+ST	CK vs ST	Control-labelled individual in mixed pair		CK VS J CK J1	2	29.0636	0.4288	28.7604; 29.3669
Eyestalk	CK+ST	CK vs ST	Control-labelled individual in mixed pair		CK VS J CK J2	2	28.43	0.1177	28.5132; 28.3467
Eyestalk	CK+ST	CK vs ST	Control-labelled individual in mixed pair		CK VS J CK J3	2	29.203	0.233	29.0382; 29.3678
Eyestalk	CK+ST	CK vs ST	Control-labelled individual in mixed pair		CK VS J CK YAN1	2	29.7088	0.0995	29.6385; 29.7792
Eyestalk	CK+ST	CK vs ST	Control-labelled individual in mixed pair		CK VS J CK YAN2	2	27.0368	0.2911	26.8309; 27.2426
Eyestalk	CK+ST	CK vs ST	Control-labelled individual in mixed pair		CK VS J CK YAN3	2	29.9133	0.1371	30.0102; 29.8164
Ganglion	CK	CK vs CK	Control	Lose	CK LOSE SHEN 1	2	26.83	0.7169	26.3231; 27.3370
Ganglion	CK	CK vs CK	Control	Lose	CK LOSE SHEN 2	2	27.108	0.1668	27.2260; 26.9901
Ganglion	CK	CK vs CK	Control	Lose	CK LOSE SHEN 3	2	26.5815	0.5482	26.1938; 26.9692
Ganglion	CK	CK vs CK	Control	Win	CK WIN SHEN 1	2	26.5177	0.3242	26.7470; 26.2885
Ganglion	CK	CK vs CK	Control	Win	CK WIN SHEN 2	2	24.4882	0.1002	24.5591; 24.4174
Ganglion	CK	CK vs CK	Control	Win	CK WIN SHEN 3	2	20.9155	0.3602	20.6607; 21.1702
Ganglion	ST	ST vs ST	Starvation-treated		J SHEN 1	2	21.0822	0.0915	21.0175; 21.1469
Ganglion	ST	ST vs ST	Starvation-treated		J SHEN 2	2	23.5283	0.0636	23.5733; 23.4834
Ganglion	ST	ST vs ST	Starvation-treated		J SHEN 3	2	26.3284	0.0941	26.2619; 26.3950
Ganglion	ST	ST vs ST	Starvation-treated		J SHEN 4	2	25.4012	0.1424	25.3005; 25.5019
Ganglion	ST	ST vs ST	Starvation-treated		J SHEN 5	2	24.2403	0.0944	24.3071; 24.1736
Ganglion	ST	ST vs ST	Starvation-treated		J SHEN 6	2	24.0719	0.1045	23.9981; 24.1458
Ganglion	CK+ST	CK vs ST	Control-labelled individual in mixed pair		CK VS J CK SHEN1	2	24.4351	0.1047	24.3611; 24.5092
Ganglion	CK+ST	CK vs ST	Control-labelled individual in mixed pair		CK VS J CK SHEN2	2	25.8219	0.0358	25.7966; 25.8472
Ganglion	CK+ST	CK vs ST	Control-labelled individual in mixed pair		CK VS J CK SHEN3	2	24.884	0.0579	24.9249; 24.8431
Ganglion	CK+ST	CK vs ST	Starvation-labelled individual in mixed pair		CK VS J J SHEN1	2	25.7455	0.046	25.7780; 25.7129
Ganglion	CK+ST	CK vs ST	Starvation-labelled individual in mixed pair		CK VS J J SHEN2	2	25.119	0.0679	25.1670; 25.0710
Ganglion	CK+ST	CK vs ST	Starvation-labelled individual in mixed pair		CK VS J J SHEN3	2	26.2509	0.5018	25.8961; 26.6058
Gill	CK	CK vs CK	Control	Lose	CK LOSE SAI 1	2	27.705	0.0111	27.6971; 27.7129
Gill	CK	CK vs CK	Control	Lose	CK LOSE SAI 2	2	25.8131	0.0674	25.7654; 25.8608
Gill	CK	CK vs CK	Control	Lose	CK LOSE SAI 3	2	21.1725	0.5474	20.7855; 21.5596
Gill	CK	CK vs CK	Control	Win	CK WIN SAI 1	2	26.4418	0.2336	26.6069; 26.2766
Gill	CK	CK vs CK	Control	Win	CK WIN SAI 2	2	26.6695	0.451	26.3506; 26.9884
Gill	CK	CK vs CK	Control	Win	CK WIN SAI 3	2	20.402	0.2214	20.2454; 20.5586
Gill	ST	ST vs ST	Starvation-treated		J SAI 1	2	20.122	0.3165	20.3457; 19.8982
Gill	ST	ST vs ST	Starvation-treated		J SAI 2	2	21.6974	0.025	21.7151; 21.6798
Gill	ST	ST vs ST	Starvation-treated		J SAI 3	2	26.8836	0.4972	26.5321; 27.2352
Gill	ST	ST vs ST	Starvation-treated		J SAI 4	2	25.8183	0.4147	26.1116; 25.5250
Gill	ST	ST vs ST	Starvation-treated		J SAI 5	2	23.1417	0.0385	23.1145; 23.1689
Gill	ST	ST vs ST	Starvation-treated		J SAI 6	2	24.8439	0.0485	24.8782; 24.8097
Gill	CK+ST	CK vs ST	Control-labelled individual in mixed pair		CK VS J CK SAI1	2	26.6755	0.3398	26.9158; 26.4352
Gill	CK+ST	CK vs ST	Control-labelled individual in mixed pair		CK VS J CK SAI2	2	24.4189	0.828	25.0044; 23.8334
Gill	CK+ST	CK vs ST	Control-labelled individual in mixed pair		CK VS J CK SAI3	2	26.4678	0.0986	26.5376; 26.3981
Gill	CK+ST	CK vs ST	Starvation-labelled individual in mixed pair		CK VS J J SAI1	2	24.602	0.1051	24.5276; 24.6763
Gill	CK+ST	CK vs ST	Starvation-labelled individual in mixed pair		CK VS J J SAI2	2	24.9583	0.5287	24.5844; 25.3321
Gill	CK+ST	CK vs ST	Starvation-labelled individual in mixed pair		CK VS J J SAI3	2	25.0954	0.1745	25.2187; 24.9720

## Sheet: Raw_RPL_Ct
Tissue	Original tissue label	Group	Pairing	Individual/source label	Sample ID	RPL Ct
Muscle	肌肉	CK	CK vs CK	Control	CK LOSE JI 1	21.9911
Muscle	肌肉	CK	CK vs CK	Control	CK LOSE JI 1	21.8053
Muscle	肌肉	CK	CK vs CK	Control	CK LOSE JI 2	20.1227
Muscle	肌肉	CK	CK vs CK	Control	CK LOSE JI 2	20.5033
Muscle	肌肉	CK	CK vs CK	Control	CK LOSE JI 3	19.2357
Muscle	肌肉	CK	CK vs CK	Control	CK LOSE JI 3	20.2063
Muscle	肌肉	CK	CK vs CK	Control	CK WIN JI 1	19.7033
Muscle	肌肉	CK	CK vs CK	Control	CK WIN JI 1	20.0032
Muscle	肌肉	CK	CK vs CK	Control	CK WIN JI 2	19.501
Muscle	肌肉	CK	CK vs CK	Control	CK WIN JI 2	19.6493
Muscle	肌肉	CK	CK vs CK	Control	CK WIN JI 3	18.5749
Muscle	肌肉	CK	CK vs CK	Control	CK WIN JI 3	19.2088
Muscle	肌肉	ST	ST vs ST	Starvation-treated	J JI 1	18.1383
Muscle	肌肉	ST	ST vs ST	Starvation-treated	J JI 1	17.4847
Muscle	肌肉	ST	ST vs ST	Starvation-treated	J JI 2	18.9853
Muscle	肌肉	ST	ST vs ST	Starvation-treated	J JI 2	18.7518
Muscle	肌肉	ST	ST vs ST	Starvation-treated	J JI 3	18.0618
Muscle	肌肉	ST	ST vs ST	Starvation-treated	J JI 3	18.4291
Muscle	肌肉	ST	ST vs ST	Starvation-treated	J JI 4	18.2657
Muscle	肌肉	ST	ST vs ST	Starvation-treated	J JI 4	19.6939
Muscle	肌肉	ST	ST vs ST	Starvation-treated	J JI 5	19.4775
Muscle	肌肉	ST	ST vs ST	Starvation-treated	J JI 5	19.7788
Muscle	肌肉	ST	ST vs ST	Starvation-treated	J JI 6	19.5608
Muscle	肌肉	ST	ST vs ST	Starvation-treated	J JI 6	20.564
Muscle	肌肉	CK+ST	CK vs ST	Control-labelled individual in mixed pair	CK VS J CK JI1	18.8446
Muscle	肌肉	CK+ST	CK vs ST	Control-labelled individual in mixed pair	CK VS J CK JI1	18.9754
Muscle	肌肉	CK+ST	CK vs ST	Control-labelled individual in mixed pair	CK VS J CK JI2	20.3484
Muscle	肌肉	CK+ST	CK vs ST	Control-labelled individual in mixed pair	CK VS J CK JI2	20.6889
Muscle	肌肉	CK+ST	CK vs ST	Control-labelled individual in mixed pair	CK VS J CK JI3	19.1411
Muscle	肌肉	CK+ST	CK vs ST	Control-labelled individual in mixed pair	CK VS J CK JI3	19.2505
Muscle	肌肉	CK+ST	CK vs ST	Starvation-labelled individual in mixed pair	CK VS J J JI1	24.8738
Muscle	肌肉	CK+ST	CK vs ST	Starvation-labelled individual in mixed pair	CK VS J J JI1	24.9517
Muscle	肌肉	CK+ST	CK vs ST	Starvation-labelled individual in mixed pair	CK VS J J JI2	19.8959
Muscle	肌肉	CK+ST	CK vs ST	Starvation-labelled individual in mixed pair	CK VS J J JI2	21.0124
Muscle	肌肉	CK+ST	CK vs ST	Starvation-labelled individual in mixed pair	CK VS J J JI3	24.827
Muscle	肌肉	CK+ST	CK vs ST	Starvation-labelled individual in mixed pair	CK VS J J JI3	24.9769
Eyestalk	眼	CK	CK vs CK	Control	CK LOSE YAN 1	30.2914
Eyestalk	眼	CK	CK vs CK	Control	CK LOSE YAN 1	30.4433
Eyestalk	眼	CK	CK vs CK	Control	CK LOSE YAN 2	28.5074
Eyestalk	眼	CK	CK vs CK	Control	CK LOSE YAN 2	28.5451
Eyestalk	眼	CK	CK vs CK	Control	CK LOSE YAN 3	22.2302
Eyestalk	眼	CK	CK vs CK	Control	CK LOSE YAN 3	22.7158
Eyestalk	眼	CK	CK vs CK	Control	CK WIN YAN 1	27.816
Eyestalk	眼	CK	CK vs CK	Control	CK WIN YAN 1	27.8183
Eyestalk	眼	CK	CK vs CK	Control	CK WIN YAN 2	25.9957
Eyestalk	眼	CK	CK vs CK	Control	CK WIN YAN 2	26.1579
Eyestalk	眼	CK	CK vs CK	Control	CK WIN YAN 3	24.7967
Eyestalk	眼	CK	CK vs CK	Control	CK WIN YAN 3	24.8221
Eyestalk	眼	ST	ST vs ST	Starvation-treated	J YAN 1	23.5258
Eyestalk	眼	ST	ST vs ST	Starvation-treated	J YAN 1	23.2247
Eyestalk	眼	ST	ST vs ST	Starvation-treated	J YAN 2	23.0547
Eyestalk	眼	ST	ST vs ST	Starvation-treated	J YAN 2	23.3799
Eyestalk	眼	ST	ST vs ST	Starvation-treated	J YAN 3	23.6746
Eyestalk	眼	ST	ST vs ST	Starvation-treated	J YAN 3	23.9424
Eyestalk	眼	ST	ST vs ST	Starvation-treated	J YAN 4	27.6404
Eyestalk	眼	ST	ST vs ST	Starvation-treated	J YAN 4	27.5816
Eyestalk	眼	ST	ST vs ST	Starvation-treated	J YAN 5	25.4942
Eyestalk	眼	ST	ST vs ST	Starvation-treated	J YAN 5	25.1994
Eyestalk	眼	ST	ST vs ST	Starvation-treated	J YAN 6	25.6336
Eyestalk	眼	ST	ST vs ST	Starvation-treated	J YAN 6	25.9007
Eyestalk	眼	CK+ST	CK vs ST	Control-labelled individual in mixed pair	CK VS J CK J1	28.7604
Eyestalk	眼	CK+ST	CK vs ST	Control-labelled individual in mixed pair	CK VS J CK J1	29.3669
Eyestalk	眼	CK+ST	CK vs ST	Control-labelled individual in mixed pair	CK VS J CK J2	28.5132
Eyestalk	眼	CK+ST	CK vs ST	Control-labelled individual in mixed pair	CK VS J CK J2	28.3467
Eyestalk	眼	CK+ST	CK vs ST	Control-labelled individual in mixed pair	CK VS J CK J3	29.0382
Eyestalk	眼	CK+ST	CK vs ST	Control-labelled individual in mixed pair	CK VS J CK J3	29.3678
Eyestalk	眼	CK+ST	CK vs ST	Control-labelled individual in mixed pair	CK VS J CK YAN1	29.6385
Eyestalk	眼	CK+ST	CK vs ST	Control-labelled individual in mixed pair	CK VS J CK YAN1	29.7792
Eyestalk	眼	CK+ST	CK vs ST	Control-labelled individual in mixed pair	CK VS J CK YAN2	26.8309
Eyestalk	眼	CK+ST	CK vs ST	Control-labelled individual in mixed pair	CK VS J CK YAN2	27.2426
Eyestalk	眼	CK+ST	CK vs ST	Control-labelled individual in mixed pair	CK VS J CK YAN3	30.0102
Eyestalk	眼	CK+ST	CK vs ST	Control-labelled individual in mixed pair	CK VS J CK YAN3	29.8164
Ganglion	神经节	CK	CK vs CK	Control	CK LOSE SHEN 1	26.3231
Ganglion	神经节	CK	CK vs CK	Control	CK LOSE SHEN 1	27.337
Ganglion	神经节	CK	CK vs CK	Control	CK LOSE SHEN 2	27.226
Ganglion	神经节	CK	CK vs CK	Control	CK LOSE SHEN 2	26.9901
Ganglion	神经节	CK	CK vs CK	Control	CK LOSE SHEN 3	26.1938
Ganglion	神经节	CK	CK vs CK	Control	CK LOSE SHEN 3	26.9692
Ganglion	神经节	CK	CK vs CK	Control	CK WIN SHEN 1	26.747
Ganglion	神经节	CK	CK vs CK	Control	CK WIN SHEN 1	26.2885
Ganglion	神经节	CK	CK vs CK	Control	CK WIN SHEN 2	24.5591
Ganglion	神经节	CK	CK vs CK	Control	CK WIN SHEN 2	24.4174
Ganglion	神经节	CK	CK vs CK	Control	CK WIN SHEN 3	20.6607
Ganglion	神经节	CK	CK vs CK	Control	CK WIN SHEN 3	21.1702
Ganglion	神经节	ST	ST vs ST	Starvation-treated	J SHEN 1	21.0175
Ganglion	神经节	ST	ST vs ST	Starvation-treated	J SHEN 1	21.1469
Ganglion	神经节	ST	ST vs ST	Starvation-treated	J SHEN 2	23.5733
Ganglion	神经节	ST	ST vs ST	Starvation-treated	J SHEN 2	23.4834
Ganglion	神经节	ST	ST vs ST	Starvation-treated	J SHEN 3	26.2619
Ganglion	神经节	ST	ST vs ST	Starvation-treated	J SHEN 3	26.395
Ganglion	神经节	ST	ST vs ST	Starvation-treated	J SHEN 4	25.3005
Ganglion	神经节	ST	ST vs ST	Starvation-treated	J SHEN 4	25.5019
Ganglion	神经节	ST	ST vs ST	Starvation-treated	J SHEN 5	24.3071
Ganglion	神经节	ST	ST vs ST	Starvation-treated	J SHEN 5	24.1736
Ganglion	神经节	ST	ST vs ST	Starvation-treated	J SHEN 6	23.9981
Ganglion	神经节	ST	ST vs ST	Starvation-treated	J SHEN 6	24.1458
Ganglion	神经节	CK+ST	CK vs ST	Control-labelled individual in mixed pair	CK VS J CK SHEN1	24.3611
Ganglion	神经节	CK+ST	CK vs ST	Control-labelled individual in mixed pair	CK VS J CK SHEN1	24.5092
Ganglion	神经节	CK+ST	CK vs ST	Control-labelled individual in mixed pair	CK VS J CK SHEN2	25.7966
Ganglion	神经节	CK+ST	CK vs ST	Control-labelled individual in mixed pair	CK VS J CK SHEN2	25.8472
Ganglion	神经节	CK+ST	CK vs ST	Control-labelled individual in mixed pair	CK VS J CK SHEN3	24.9249
Ganglion	神经节	CK+ST	CK vs ST	Control-labelled individual in mixed pair	CK VS J CK SHEN3	24.8431
Ganglion	神经节	CK+ST	CK vs ST	Starvation-labelled individual in mixed pair	CK VS J J SHEN1	25.778
Ganglion	神经节	CK+ST	CK vs ST	Starvation-labelled individual in mixed pair	CK VS J J SHEN1	25.7129
Ganglion	神经节	CK+ST	CK vs ST	Starvation-labelled individual in mixed pair	CK VS J J SHEN2	25.167
Ganglion	神经节	CK+ST	CK vs ST	Starvation-labelled individual in mixed pair	CK VS J J SHEN2	25.071
Ganglion	神经节	CK+ST	CK vs ST	Starvation-labelled individual in mixed pair	CK VS J J SHEN3	25.8961
Ganglion	神经节	CK+ST	CK vs ST	Starvation-labelled individual in mixed pair	CK VS J J SHEN3	26.6058
Gill	鳃	CK	CK vs CK	Control	CK LOSE SAI 1	27.6971
Gill	鳃	CK	CK vs CK	Control	CK LOSE SAI 1	27.7129
Gill	鳃	CK	CK vs CK	Control	CK LOSE SAI 2	25.7654
Gill	鳃	CK	CK vs CK	Control	CK LOSE SAI 2	25.8608
Gill	鳃	CK	CK vs CK	Control	CK LOSE SAI 3	20.7855
Gill	鳃	CK	CK vs CK	Control	CK LOSE SAI 3	21.5596
Gill	鳃	CK	CK vs CK	Control	CK WIN SAI 1	26.6069
Gill	鳃	CK	CK vs CK	Control	CK WIN SAI 1	26.2766
Gill	鳃	CK	CK vs CK	Control	CK WIN SAI 2	26.3506
Gill	鳃	CK	CK vs CK	Control	CK WIN SAI 2	26.9884
Gill	鳃	CK	CK vs CK	Control	CK WIN SAI 3	20.2454
Gill	鳃	CK	CK vs CK	Control	CK WIN SAI 3	20.5586
Gill	鳃	ST	ST vs ST	Starvation-treated	J SAI 1	20.3457
Gill	鳃	ST	ST vs ST	Starvation-treated	J SAI 1	19.8982
Gill	鳃	ST	ST vs ST	Starvation-treated	J SAI 2	21.7151
Gill	鳃	ST	ST vs ST	Starvation-treated	J SAI 2	21.6798
Gill	鳃	ST	ST vs ST	Starvation-treated	J SAI 3	26.5321
Gill	鳃	ST	ST vs ST	Starvation-treated	J SAI 3	27.2352
Gill	鳃	ST	ST vs ST	Starvation-treated	J SAI 4	26.1116
Gill	鳃	ST	ST vs ST	Starvation-treated	J SAI 4	25.525
Gill	鳃	ST	ST vs ST	Starvation-treated	J SAI 5	23.1145
Gill	鳃	ST	ST vs ST	Starvation-treated	J SAI 5	23.1689
Gill	鳃	ST	ST vs ST	Starvation-treated	J SAI 6	24.8782
Gill	鳃	ST	ST vs ST	Starvation-treated	J SAI 6	24.8097
Gill	鳃	CK+ST	CK vs ST	Control-labelled individual in mixed pair	CK VS J CK SAI1	26.9158
Gill	鳃	CK+ST	CK vs ST	Control-labelled individual in mixed pair	CK VS J CK SAI1	26.4352
Gill	鳃	CK+ST	CK vs ST	Control-labelled individual in mixed pair	CK VS J CK SAI2	25.0044
Gill	鳃	CK+ST	CK vs ST	Control-labelled individual in mixed pair	CK VS J CK SAI2	23.8334
Gill	鳃	CK+ST	CK vs ST	Control-labelled individual in mixed pair	CK VS J CK SAI3	26.5376
Gill	鳃	CK+ST	CK vs ST	Control-labelled individual in mixed pair	CK VS J CK SAI3	26.3981
Gill	鳃	CK+ST	CK vs ST	Starvation-labelled individual in mixed pair	CK VS J J SAI1	24.5276
Gill	鳃	CK+ST	CK vs ST	Starvation-labelled individual in mixed pair	CK VS J J SAI1	24.6763
Gill	鳃	CK+ST	CK vs ST	Starvation-labelled individual in mixed pair	CK VS J J SAI2	24.5844
Gill	鳃	CK+ST	CK vs ST	Starvation-labelled individual in mixed pair	CK VS J J SAI2	25.3321
Gill	鳃	CK+ST	CK vs ST	Starvation-labelled individual in mixed pair	CK VS J J SAI3	25.2187
Gill	鳃	CK+ST	CK vs ST	Starvation-labelled individual in mixed pair	CK VS J J SAI3	24.972

## Sheet: Subgroup_summary
Tissue	Group	Individual/source label	n (biological samples)	Mean RPL Ct	SD	SEM	CV (%)
Muscle	CK	Control	6	20.0421	1.0196	0.4163	5.0875
Muscle	ST	Starvation-treated	6	18.9327	0.8361	0.3414	4.4164
Muscle	CK+ST	Control-labelled individual in mixed pair	3	19.5415	0.8582	0.4955	4.3919
Muscle	CK+ST	Starvation-labelled individual in mixed pair	3	23.423	2.571	1.4844	10.9766
Eyestalk	CK	Control	6	26.6783	2.8235	1.1527	10.5834
Eyestalk	ST	Starvation-treated	6	24.8543	1.7109	0.6985	6.8839
Eyestalk	CK+ST	Control-labelled individual in mixed pair	6	28.8926	1.048	0.4279	3.6273
Ganglion	CK	Control	6	25.4068	2.3896	0.9755	9.4052
Ganglion	ST	Starvation-treated	6	24.1087	1.7951	0.7329	7.446
Ganglion	CK+ST	Control-labelled individual in mixed pair	3	25.047	0.7076	0.4085	2.8251
Ganglion	CK+ST	Starvation-labelled individual in mixed pair	3	25.7052	0.567	0.3274	2.2059
Gill	CK	Control	6	24.7007	3.1015	1.2662	12.5565
Gill	ST	Starvation-treated	6	23.7512	2.5706	1.0494	10.823
Gill	CK+ST	Control-labelled individual in mixed pair	3	25.8541	1.2472	0.7201	4.8241
Gill	CK+ST	Starvation-labelled individual in mixed pair	3	24.8852	0.2547	0.147	1.0234
