# Supplementary material for: The Role of 5-HT and DA Receptor Genes in Starvation-Induced Anxiety Behavior of Portunus trituberculatus
Source: Genes (Basel). 2026 Jun 10;17(6):678. doi: 10.3390/genes17060678 (PMC13300557; doi:10.3390/genes17060678)
Supplement: Supplementary file 1 [file genes-17-00678-s001.zip › Supplementary_Table_S3_Statistics_and_Raw_Data.xlsx]

## Sheet: S3_Statistics
Figure	Panel	Variable	Groups compared	n	Statistical test	Post hoc test	df	F value	Exact p value	Error bar	Group summary (mean ± SEM)
Figure 1	Fig. 1B	% time spent in the light zone	0 d, 1 d, 2 d, 3 d, 4 d, 5 d, 6 d, 7 d, 8 d, 9 d, 10 d, 11 d, 12 d	n = 12 per group	One-way ANOVA	Tukey's post hoc test	F(12, 143)	34.28	3.73E-36	SEM	0 d: 0.31 ± 0.04; 1 d: 25.66 ± 1.12; 2 d: 15.03 ± 1.19; 3 d: 9.43 ± 1.02; 4 d: 8.43 ± 1.57; 5 d: 5.16 ± 1.27; 6 d: 1.08 ± 0.24; 7 d: 5.06 ± 1.09; 8 d: 17.08 ± 2.99; 9 d: 25.38 ± 0.89; 10 d: 10.93 ± 2.31; 11 d: 6.13 ± 1.91; 12 d: 0.97 ± 0.19
Figure 4	Fig. 4B	Time spent in the center zone (min)	0 d, 1 d, 2 d, 3 d, 4 d, 5 d, 6 d, 7 d, 8 d, 9 d, 10 d, 11 d, 12 d	n = 12 per group	One-way ANOVA	Tukey's post hoc test	F(12, 143)	63.43	4.46E-51	SEM	0 d: 1.63 ± 0.28; 1 d: 20.87 ± 0.71; 2 d: 14.63 ± 1.21; 3 d: 6.03 ± 0.98; 4 d: 4.82 ± 0.76; 5 d: 3.93 ± 0.71; 6 d: 2.91 ± 0.56; 7 d: 5.55 ± 0.86; 8 d: 25.56 ± 0.41; 9 d: 5.92 ± 0.94; 10 d: 10.36 ± 1.62; 11 d: 4.58 ± 0.96; 12 d: 5.59 ± 1.10
Figure 6	Fig. 6B	Moving distance (mm)	CK, 11 d, 12 d	n = 12 per group	One-way ANOVA	Tukey's post hoc test	F(2, 33)	8.47	0.0011	SEM	CK: 1800.00 ± 288.96; 11 d: 1733.33 ± 147.44; 12 d: 716.58 ± 159.41
Figure 7	—	Hemolymph 5-HT concentration	0 d, 1 d, 2 d, 3 d, 4 d, 5 d, 6 d, 7 d, 8 d, 9 d, 10 d, 11 d, 12 d	n = 12 per group	One-way ANOVA	Tukey's post hoc test	F(12, 143)	800.07	1.45E-124	SEM	0 d: 120.80 ± 2.00; 1 d: 345.90 ± 5.71; 2 d: 291.70 ± 4.82; 3 d: 183.00 ± 3.03; 4 d: 137.80 ± 2.27; 5 d: 106.80 ± 1.77; 6 d: 78.20 ± 1.29; 7 d: 172.40 ± 2.85; 8 d: 320.80 ± 5.30; 9 d: 143.90 ± 2.38; 10 d: 56.10 ± 0.93; 11 d: 201.00 ± 3.32; 12 d: 122.80 ± 2.03
Figure 8	—	Attack frequency	CK, ST, CK+ST	n = 6 per group	One-way ANOVA	Tukey's post hoc test	F(2, 15)	18.12	9.96E-05	SEM	CK: 8.50 ± 1.41; ST: 1.17 ± 0.31; CK+ST: 3.00 ± 0.58
Figure 8	—	Attack duration (s)	CK, ST, CK+ST	n = 6 per group	One-way ANOVA	Tukey's post hoc test	F(2, 15)	9.87	0.0018	SEM	CK: 1448.33 ± 280.57; ST: 89.00 ± 38.18; CK+ST: 1056.17 ± 262.03
Figure 9	Fig. 9A	5-HT1 expression in muscle	CK, ST, CK+ST	n = 12 per group	One-way ANOVA	Duncan's multiple range test	F(2, 33)	19.15	3.01E-06	SEM	CK: 1.44 ± 0.36; ST: 0.51 ± 0.12; CK+ST: 8.17 ± 1.61
Figure 9	Fig. 9A	5-HT2 expression in muscle	CK, ST, CK+ST	n = 12 per group	One-way ANOVA	Duncan's multiple range test	F(2, 33)	6.61	0.0039	SEM	CK: 1.12 ± 0.16; ST: 0.76 ± 0.11; CK+ST: 7.75 ± 2.65
Figure 9	Fig. 9A	DA1 expression in muscle	CK, ST, CK+ST	n = 12 per group	One-way ANOVA	Duncan's multiple range test	F(2, 33)	6.97	0.0030	SEM	CK: 1.19 ± 0.19; ST: 0.64 ± 0.11; CK+ST: 7.06 ± 2.32
Figure 9	Fig. 9B	5-HT1 expression in eyestalk	CK, ST, CK+ST	n = 12 per group	One-way ANOVA	Duncan's multiple range test	F(2, 33)	17.25	7.46E-06	SEM	CK: 1.27 ± 0.27; ST: 0.24 ± 0.06; CK+ST: 3.66 ± 0.68
Figure 9	Fig. 9B	5-HT2 expression in eyestalk	CK, ST, CK+ST	n = 12 per group	One-way ANOVA	Duncan's multiple range test	F(2, 33)	11.02	2.16E-04	SEM	CK: 1.24 ± 0.25; ST: 0.22 ± 0.04; CK+ST: 3.87 ± 0.95
Figure 9	Fig. 9B	DA1 expression in eyestalk	CK, ST, CK+ST	n = 12 per group	One-way ANOVA	Duncan's multiple range test	F(2, 33)	38.18	2.60E-09	SEM	CK: 1.17 ± 0.19; ST: 0.22 ± 0.04; CK+ST: 3.48 ± 0.43
Figure 9	Fig. 9C	5-HT1 expression in ganglion	CK, ST, CK+ST	n = 12 per group	One-way ANOVA	Duncan's multiple range test	F(2, 33)	3.82	0.0323	SEM	CK: 1.40 ± 0.36; ST: 0.49 ± 0.07; CK+ST: 0.94 ± 0.18
Figure 9	Fig. 9C	5-HT2 expression in ganglion	CK, ST, CK+ST	n = 12 per group	One-way ANOVA	Duncan's multiple range test	F(2, 33)	6.84	0.0033	SEM	CK: 1.26 ± 0.25; ST: 0.43 ± 0.04; CK+ST: 0.98 ± 0.13
Figure 9	Fig. 9C	DA1 expression in ganglion	CK, ST, CK+ST	n = 12 per group	One-way ANOVA	Duncan's multiple range test	F(2, 33)	6.41	0.0045	SEM	CK: 1.24 ± 0.26; ST: 0.46 ± 0.04; CK+ST: 0.70 ± 0.06
Figure 9	Fig. 9D	5-HT1 expression in gill	CK, ST, CK+ST	n = 12 per group	One-way ANOVA	Duncan's multiple range test	F(2, 33)	34.17	9.13E-09	SEM	CK: 0.55 ± 0.06; ST: 0.93 ± 0.16; CK+ST: 2.06 ± 0.15
Figure 9	Fig. 9D	5-HT2 expression in gill	CK, ST, CK+ST	n = 12 per group	One-way ANOVA	Duncan's multiple range test	F(2, 33)	63.13	5.26E-12	SEM	CK: 0.66 ± 0.04; ST: 0.68 ± 0.08; CK+ST: 2.05 ± 0.15
Figure 9	Fig. 9D	DA1 expression in gill	CK, ST, CK+ST	n = 12 per group	One-way ANOVA	Duncan's multiple range test	F(2, 33)	57.45	1.78E-11	SEM	CK: 0.79 ± 0.08; ST: 0.88 ± 0.08; CK+ST: 2.13 ± 0.13

## Sheet: Raw_Data
Supplementary Data S1. Raw data used for statistical summaries
Figure	Panel	Assay/Tissue	Variable/Gene	Group	Replicate	Value
Figure 1	Fig. 1B	Light–dark maze	% time spent in light zone	0 d	1	0.14
Figure 1	Fig. 1B	Light–dark maze	% time spent in light zone	0 d	2	0.15
Figure 1	Fig. 1B	Light–dark maze	% time spent in light zone	0 d	3	0.18
Figure 1	Fig. 1B	Light–dark maze	% time spent in light zone	0 d	4	0.21
Figure 1	Fig. 1B	Light–dark maze	% time spent in light zone	0 d	5	0.27
Figure 1	Fig. 1B	Light–dark maze	% time spent in light zone	0 d	6	0.28
Figure 1	Fig. 1B	Light–dark maze	% time spent in light zone	0 d	7	0.29
Figure 1	Fig. 1B	Light–dark maze	% time spent in light zone	0 d	8	0.32
Figure 1	Fig. 1B	Light–dark maze	% time spent in light zone	0 d	9	0.36
Figure 1	Fig. 1B	Light–dark maze	% time spent in light zone	0 d	10	0.42
Figure 1	Fig. 1B	Light–dark maze	% time spent in light zone	0 d	11	0.46
Figure 1	Fig. 1B	Light–dark maze	% time spent in light zone	0 d	12	0.6
Figure 1	Fig. 1B	Light–dark maze	% time spent in light zone	1 d	1	19.59
Figure 1	Fig. 1B	Light–dark maze	% time spent in light zone	1 d	2	20.45
Figure 1	Fig. 1B	Light–dark maze	% time spent in light zone	1 d	3	23.07
Figure 1	Fig. 1B	Light–dark maze	% time spent in light zone	1 d	4	23.19
Figure 1	Fig. 1B	Light–dark maze	% time spent in light zone	1 d	5	24.56
Figure 1	Fig. 1B	Light–dark maze	% time spent in light zone	1 d	6	24.86
Figure 1	Fig. 1B	Light–dark maze	% time spent in light zone	1 d	7	26.1
Figure 1	Fig. 1B	Light–dark maze	% time spent in light zone	1 d	8	27.12
Figure 1	Fig. 1B	Light–dark maze	% time spent in light zone	1 d	9	27.21
Figure 1	Fig. 1B	Light–dark maze	% time spent in light zone	1 d	10	28.31
Figure 1	Fig. 1B	Light–dark maze	% time spent in light zone	1 d	11	30.82
Figure 1	Fig. 1B	Light–dark maze	% time spent in light zone	1 d	12	32.68
Figure 1	Fig. 1B	Light–dark maze	% time spent in light zone	2 d	1	7.76
Figure 1	Fig. 1B	Light–dark maze	% time spent in light zone	2 d	2	9.57
Figure 1	Fig. 1B	Light–dark maze	% time spent in light zone	2 d	3	12.53
Figure 1	Fig. 1B	Light–dark maze	% time spent in light zone	2 d	4	13.22
Figure 1	Fig. 1B	Light–dark maze	% time spent in light zone	2 d	5	14.18
Figure 1	Fig. 1B	Light–dark maze	% time spent in light zone	2 d	6	14.59
Figure 1	Fig. 1B	Light–dark maze	% time spent in light zone	2 d	7	14.66
Figure 1	Fig. 1B	Light–dark maze	% time spent in light zone	2 d	8	16.14
Figure 1	Fig. 1B	Light–dark maze	% time spent in light zone	2 d	9	16.85
Figure 1	Fig. 1B	Light–dark maze	% time spent in light zone	2 d	10	18.25
Figure 1	Fig. 1B	Light–dark maze	% time spent in light zone	2 d	11	20.71
Figure 1	Fig. 1B	Light–dark maze	% time spent in light zone	2 d	12	21.93
Figure 1	Fig. 1B	Light–dark maze	% time spent in light zone	3 d	1	4.23
Figure 1	Fig. 1B	Light–dark maze	% time spent in light zone	3 d	2	4.81
Figure 1	Fig. 1B	Light–dark maze	% time spent in light zone	3 d	3	6.46
Figure 1	Fig. 1B	Light–dark maze	% time spent in light zone	3 d	4	6.48
Figure 1	Fig. 1B	Light–dark maze	% time spent in light zone	3 d	5	7.93
Figure 1	Fig. 1B	Light–dark maze	% time spent in light zone	3 d	6	9.1
Figure 1	Fig. 1B	Light–dark maze	% time spent in light zone	3 d	7	10.41
Figure 1	Fig. 1B	Light–dark maze	% time spent in light zone	3 d	8	10.5
Figure 1	Fig. 1B	Light–dark maze	% time spent in light zone	3 d	9	12.1
Figure 1	Fig. 1B	Light–dark maze	% time spent in light zone	3 d	10	12.43
Figure 1	Fig. 1B	Light–dark maze	% time spent in light zone	3 d	11	13.23
Figure 1	Fig. 1B	Light–dark maze	% time spent in light zone	3 d	12	15.46
Figure 1	Fig. 1B	Light–dark maze	% time spent in light zone	4 d	1	1.11
Figure 1	Fig. 1B	Light–dark maze	% time spent in light zone	4 d	2	3.07
Figure 1	Fig. 1B	Light–dark maze	% time spent in light zone	4 d	3	3.4
Figure 1	Fig. 1B	Light–dark maze	% time spent in light zone	4 d	4	3.52
Figure 1	Fig. 1B	Light–dark maze	% time spent in light zone	4 d	5	4.48
Figure 1	Fig. 1B	Light–dark maze	% time spent in light zone	4 d	6	8.09
Figure 1	Fig. 1B	Light–dark maze	% time spent in light zone	4 d	7	8.99
Figure 1	Fig. 1B	Light–dark maze	% time spent in light zone	4 d	8	9.96
Figure 1	Fig. 1B	Light–dark maze	% time spent in light zone	4 d	9	11.76
Figure 1	Fig. 1B	Light–dark maze	% time spent in light zone	4 d	10	13.79
Figure 1	Fig. 1B	Light–dark maze	% time spent in light zone	4 d	11	15.08
Figure 1	Fig. 1B	Light–dark maze	% time spent in light zone	4 d	12	17.9
Figure 1	Fig. 1B	Light–dark maze	% time spent in light zone	5 d	1	0.12
Figure 1	Fig. 1B	Light–dark maze	% time spent in light zone	5 d	2	0.13
Figure 1	Fig. 1B	Light–dark maze	% time spent in light zone	5 d	3	1.46
Figure 1	Fig. 1B	Light–dark maze	% time spent in light zone	5 d	4	2.45
Figure 1	Fig. 1B	Light–dark maze	% time spent in light zone	5 d	5	2.67
Figure 1	Fig. 1B	Light–dark maze	% time spent in light zone	5 d	6	2.68
Figure 1	Fig. 1B	Light–dark maze	% time spent in light zone	5 d	7	5.06
Figure 1	Fig. 1B	Light–dark maze	% time spent in light zone	5 d	8	5.97
Figure 1	Fig. 1B	Light–dark maze	% time spent in light zone	5 d	9	7.6
Figure 1	Fig. 1B	Light–dark maze	% time spent in light zone	5 d	10	8.98
Figure 1	Fig. 1B	Light–dark maze	% time spent in light zone	5 d	11	10.97
Figure 1	Fig. 1B	Light–dark maze	% time spent in light zone	5 d	12	13.77
Figure 1	Fig. 1B	Light–dark maze	% time spent in light zone	6 d	1	0.1
Figure 1	Fig. 1B	Light–dark maze	% time spent in light zone	6 d	2	0.25
Figure 1	Fig. 1B	Light–dark maze	% time spent in light zone	6 d	3	0.44
Figure 1	Fig. 1B	Light–dark maze	% time spent in light zone	6 d	4	0.45
Figure 1	Fig. 1B	Light–dark maze	% time spent in light zone	6 d	5	0.69
Figure 1	Fig. 1B	Light–dark maze	% time spent in light zone	6 d	6	0.82
Figure 1	Fig. 1B	Light–dark maze	% time spent in light zone	6 d	7	0.92
Figure 1	Fig. 1B	Light–dark maze	% time spent in light zone	6 d	8	1.14
Figure 1	Fig. 1B	Light–dark maze	% time spent in light zone	6 d	9	1.36
Figure 1	Fig. 1B	Light–dark maze	% time spent in light zone	6 d	10	1.76
Figure 1	Fig. 1B	Light–dark maze	% time spent in light zone	6 d	11	2.19
Figure 1	Fig. 1B	Light–dark maze	% time spent in light zone	6 d	12	2.84
Figure 1	Fig. 1B	Light–dark maze	% time spent in light zone	7 d	1	0.24
Figure 1	Fig. 1B	Light–dark maze	% time spent in light zone	7 d	2	1.6
Figure 1	Fig. 1B	Light–dark maze	% time spent in light zone	7 d	3	1.62
Figure 1	Fig. 1B	Light–dark maze	% time spent in light zone	7 d	4	2.21
Figure 1	Fig. 1B	Light–dark maze	% time spent in light zone	7 d	5	2.55
Figure 1	Fig. 1B	Light–dark maze	% time spent in light zone	7 d	6	3.5
Figure 1	Fig. 1B	Light–dark maze	% time spent in light zone	7 d	7	4.4
Figure 1	Fig. 1B	Light–dark maze	% time spent in light zone	7 d	8	5.8
Figure 1	Fig. 1B	Light–dark maze	% time spent in light zone	7 d	9	8.12
Figure 1	Fig. 1B	Light–dark maze	% time spent in light zone	7 d	10	8.94
Figure 1	Fig. 1B	Light–dark maze	% time spent in light zone	7 d	11	10.8
Figure 1	Fig. 1B	Light–dark maze	% time spent in light zone	7 d	12	10.9
Figure 1	Fig. 1B	Light–dark maze	% time spent in light zone	8 d	1	3.49
Figure 1	Fig. 1B	Light–dark maze	% time spent in light zone	8 d	2	4.09
Figure 1	Fig. 1B	Light–dark maze	% time spent in light zone	8 d	3	5.99
Figure 1	Fig. 1B	Light–dark maze	% time spent in light zone	8 d	4	8.28
Figure 1	Fig. 1B	Light–dark maze	% time spent in light zone	8 d	5	13.2
Figure 1	Fig. 1B	Light–dark maze	% time spent in light zone	8 d	6	16
Figure 1	Fig. 1B	Light–dark maze	% time spent in light zone	8 d	7	18.27
Figure 1	Fig. 1B	Light–dark maze	% time spent in light zone	8 d	8	20.38
Figure 1	Fig. 1B	Light–dark maze	% time spent in light zone	8 d	9	24.73
Figure 1	Fig. 1B	Light–dark maze	% time spent in light zone	8 d	10	27.94
Figure 1	Fig. 1B	Light–dark maze	% time spent in light zone	8 d	11	28.1
Figure 1	Fig. 1B	Light–dark maze	% time spent in light zone	8 d	12	34.45
Figure 1	Fig. 1B	Light–dark maze	% time spent in light zone	9 d	1	20.39
Figure 1	Fig. 1B	Light–dark maze	% time spent in light zone	9 d	2	21.56
Figure 1	Fig. 1B	Light–dark maze	% time spent in light zone	9 d	3	22.99
Figure 1	Fig. 1B	Light–dark maze	% time spent in light zone	9 d	4	24.07
Figure 1	Fig. 1B	Light–dark maze	% time spent in light zone	9 d	5	24.08
Figure 1	Fig. 1B	Light–dark maze	% time spent in light zone	9 d	6	24.58
Figure 1	Fig. 1B	Light–dark maze	% time spent in light zone	9 d	7	25.66
Figure 1	Fig. 1B	Light–dark maze	% time spent in light zone	9 d	8	26.21
Figure 1	Fig. 1B	Light–dark maze	% time spent in light zone	9 d	9	27.04
Figure 1	Fig. 1B	Light–dark maze	% time spent in light zone	9 d	10	27.72
Figure 1	Fig. 1B	Light–dark maze	% time spent in light zone	9 d	11	29.49
Figure 1	Fig. 1B	Light–dark maze	% time spent in light zone	9 d	12	30.73
Figure 1	Fig. 1B	Light–dark maze	% time spent in light zone	10 d	1	0.59
Figure 1	Fig. 1B	Light–dark maze	% time spent in light zone	10 d	2	3.51
Figure 1	Fig. 1B	Light–dark maze	% time spent in light zone	10 d	3	4.41
Figure 1	Fig. 1B	Light–dark maze	% time spent in light zone	10 d	4	5.04
Figure 1	Fig. 1B	Light–dark maze	% time spent in light zone	10 d	5	5.95
Figure 1	Fig. 1B	Light–dark maze	% time spent in light zone	10 d	6	8.25
Figure 1	Fig. 1B	Light–dark maze	% time spent in light zone	10 d	7	11.21
Figure 1	Fig. 1B	Light–dark maze	% time spent in light zone	10 d	8	11.75
Figure 1	Fig. 1B	Light–dark maze	% time spent in light zone	10 d	9	13.44
Figure 1	Fig. 1B	Light–dark maze	% time spent in light zone	10 d	10	18.92
Figure 1	Fig. 1B	Light–dark maze	% time spent in light zone	10 d	11	21.11
Figure 1	Fig. 1B	Light–dark maze	% time spent in light zone	10 d	12	26.99
Figure 1	Fig. 1B	Light–dark maze	% time spent in light zone	11 d	1	0.61
Figure 1	Fig. 1B	Light–dark maze	% time spent in light zone	11 d	2	0.62
Figure 1	Fig. 1B	Light–dark maze	% time spent in light zone	11 d	3	1
Figure 1	Fig. 1B	Light–dark maze	% time spent in light zone	11 d	4	1.51
Figure 1	Fig. 1B	Light–dark maze	% time spent in light zone	11 d	5	1.86
Figure 1	Fig. 1B	Light–dark maze	% time spent in light zone	11 d	6	1.97
Figure 1	Fig. 1B	Light–dark maze	% time spent in light zone	11 d	7	4.64
Figure 1	Fig. 1B	Light–dark maze	% time spent in light zone	11 d	8	5.62
Figure 1	Fig. 1B	Light–dark maze	% time spent in light zone	11 d	9	8.54
Figure 1	Fig. 1B	Light–dark maze	% time spent in light zone	11 d	10	10.8
Figure 1	Fig. 1B	Light–dark maze	% time spent in light zone	11 d	11	15.5
Figure 1	Fig. 1B	Light–dark maze	% time spent in light zone	11 d	12	20.89
Figure 1	Fig. 1B	Light–dark maze	% time spent in light zone	12 d	1	0.13
Figure 1	Fig. 1B	Light–dark maze	% time spent in light zone	12 d	2	0.26
Figure 1	Fig. 1B	Light–dark maze	% time spent in light zone	12 d	3	0.37
Figure 1	Fig. 1B	Light–dark maze	% time spent in light zone	12 d	4	0.48
Figure 1	Fig. 1B	Light–dark maze	% time spent in light zone	12 d	5	0.73
Figure 1	Fig. 1B	Light–dark maze	% time spent in light zone	12 d	6	0.77
Figure 1	Fig. 1B	Light–dark maze	% time spent in light zone	12 d	7	0.94
Figure 1	Fig. 1B	Light–dark maze	% time spent in light zone	12 d	8	1.11
Figure 1	Fig. 1B	Light–dark maze	% time spent in light zone	12 d	9	1.22
Figure 1	Fig. 1B	Light–dark maze	% time spent in light zone	12 d	10	1.46
Figure 1	Fig. 1B	Light–dark maze	% time spent in light zone	12 d	11	1.87
Figure 1	Fig. 1B	Light–dark maze	% time spent in light zone	12 d	12	2.25
Figure 4	Fig. 4B	Open-field test	Time spent in center zone (min)	0 d	1	0.32
Figure 4	Fig. 4B	Open-field test	Time spent in center zone (min)	0 d	2	0.37
Figure 4	Fig. 4B	Open-field test	Time spent in center zone (min)	0 d	3	0.82
Figure 4	Fig. 4B	Open-field test	Time spent in center zone (min)	0 d	4	0.98
Figure 4	Fig. 4B	Open-field test	Time spent in center zone (min)	0 d	5	1.08
Figure 4	Fig. 4B	Open-field test	Time spent in center zone (min)	0 d	6	1.36
Figure 4	Fig. 4B	Open-field test	Time spent in center zone (min)	0 d	7	1.69
Figure 4	Fig. 4B	Open-field test	Time spent in center zone (min)	0 d	8	2.04
Figure 4	Fig. 4B	Open-field test	Time spent in center zone (min)	0 d	9	2.21
Figure 4	Fig. 4B	Open-field test	Time spent in center zone (min)	0 d	10	2.49
Figure 4	Fig. 4B	Open-field test	Time spent in center zone (min)	0 d	11	2.94
Figure 4	Fig. 4B	Open-field test	Time spent in center zone (min)	0 d	12	3.28
Figure 4	Fig. 4B	Open-field test	Time spent in center zone (min)	1 d	1	16.61
Figure 4	Fig. 4B	Open-field test	Time spent in center zone (min)	1 d	2	17.72
Figure 4	Fig. 4B	Open-field test	Time spent in center zone (min)	1 d	3	18.99
Figure 4	Fig. 4B	Open-field test	Time spent in center zone (min)	1 d	4	19.13
Figure 4	Fig. 4B	Open-field test	Time spent in center zone (min)	1 d	5	20.39
Figure 4	Fig. 4B	Open-field test	Time spent in center zone (min)	1 d	6	20.99
Figure 4	Fig. 4B	Open-field test	Time spent in center zone (min)	1 d	7	21.08
Figure 4	Fig. 4B	Open-field test	Time spent in center zone (min)	1 d	8	21.35
Figure 4	Fig. 4B	Open-field test	Time spent in center zone (min)	1 d	9	22.7
Figure 4	Fig. 4B	Open-field test	Time spent in center zone (min)	1 d	10	23.47
Figure 4	Fig. 4B	Open-field test	Time spent in center zone (min)	1 d	11	23.48
Figure 4	Fig. 4B	Open-field test	Time spent in center zone (min)	1 d	12	24.57
Figure 4	Fig. 4B	Open-field test	Time spent in center zone (min)	2 d	1	8.36
Figure 4	Fig. 4B	Open-field test	Time spent in center zone (min)	2 d	2	10.33
Figure 4	Fig. 4B	Open-field test	Time spent in center zone (min)	2 d	3	10.95
Figure 4	Fig. 4B	Open-field test	Time spent in center zone (min)	2 d	4	11.06
Figure 4	Fig. 4B	Open-field test	Time spent in center zone (min)	2 d	5	12.46
Figure 4	Fig. 4B	Open-field test	Time spent in center zone (min)	2 d	6	13.8
Figure 4	Fig. 4B	Open-field test	Time spent in center zone (min)	2 d	7	14.64
Figure 4	Fig. 4B	Open-field test	Time spent in center zone (min)	2 d	8	15.93
Figure 4	Fig. 4B	Open-field test	Time spent in center zone (min)	2 d	9	17.58
Figure 4	Fig. 4B	Open-field test	Time spent in center zone (min)	2 d	10	19.22
Figure 4	Fig. 4B	Open-field test	Time spent in center zone (min)	2 d	11	19.48
Figure 4	Fig. 4B	Open-field test	Time spent in center zone (min)	2 d	12	21.71
Figure 4	Fig. 4B	Open-field test	Time spent in center zone (min)	3 d	1	1.56
Figure 4	Fig. 4B	Open-field test	Time spent in center zone (min)	3 d	2	2.35
Figure 4	Fig. 4B	Open-field test	Time spent in center zone (min)	3 d	3	3.08
Figure 4	Fig. 4B	Open-field test	Time spent in center zone (min)	3 d	4	3.55
Figure 4	Fig. 4B	Open-field test	Time spent in center zone (min)	3 d	5	4.37
Figure 4	Fig. 4B	Open-field test	Time spent in center zone (min)	3 d	6	4.45
Figure 4	Fig. 4B	Open-field test	Time spent in center zone (min)	3 d	7	6.31
Figure 4	Fig. 4B	Open-field test	Time spent in center zone (min)	3 d	8	7.07
Figure 4	Fig. 4B	Open-field test	Time spent in center zone (min)	3 d	9	7.42
Figure 4	Fig. 4B	Open-field test	Time spent in center zone (min)	3 d	10	9
Figure 4	Fig. 4B	Open-field test	Time spent in center zone (min)	3 d	11	10.91
Figure 4	Fig. 4B	Open-field test	Time spent in center zone (min)	3 d	12	12.24
Figure 4	Fig. 4B	Open-field test	Time spent in center zone (min)	4 d	1	0.9
Figure 4	Fig. 4B	Open-field test	Time spent in center zone (min)	4 d	2	2.19
Figure 4	Fig. 4B	Open-field test	Time spent in center zone (min)	4 d	3	2.32
Figure 4	Fig. 4B	Open-field test	Time spent in center zone (min)	4 d	4	3.16
Figure 4	Fig. 4B	Open-field test	Time spent in center zone (min)	4 d	5	3.35
Figure 4	Fig. 4B	Open-field test	Time spent in center zone (min)	4 d	6	4.48
Figure 4	Fig. 4B	Open-field test	Time spent in center zone (min)	4 d	7	4.88
Figure 4	Fig. 4B	Open-field test	Time spent in center zone (min)	4 d	8	5.38
Figure 4	Fig. 4B	Open-field test	Time spent in center zone (min)	4 d	9	6
Figure 4	Fig. 4B	Open-field test	Time spent in center zone (min)	4 d	10	7.36
Figure 4	Fig. 4B	Open-field test	Time spent in center zone (min)	4 d	11	8.04
Figure 4	Fig. 4B	Open-field test	Time spent in center zone (min)	4 d	12	9.83
Figure 4	Fig. 4B	Open-field test	Time spent in center zone (min)	5 d	1	1.18
Figure 4	Fig. 4B	Open-field test	Time spent in center zone (min)	5 d	2	1.32
Figure 4	Fig. 4B	Open-field test	Time spent in center zone (min)	5 d	3	1.36
Figure 4	Fig. 4B	Open-field test	Time spent in center zone (min)	5 d	4	1.76
Figure 4	Fig. 4B	Open-field test	Time spent in center zone (min)	5 d	5	2.75
Figure 4	Fig. 4B	Open-field test	Time spent in center zone (min)	5 d	6	3.41
Figure 4	Fig. 4B	Open-field test	Time spent in center zone (min)	5 d	7	3.88
Figure 4	Fig. 4B	Open-field test	Time spent in center zone (min)	5 d	8	4.2
Figure 4	Fig. 4B	Open-field test	Time spent in center zone (min)	5 d	9	5.23
Figure 4	Fig. 4B	Open-field test	Time spent in center zone (min)	5 d	10	6.1
Figure 4	Fig. 4B	Open-field test	Time spent in center zone (min)	5 d	11	7.5
Figure 4	Fig. 4B	Open-field test	Time spent in center zone (min)	5 d	12	8.43
Figure 4	Fig. 4B	Open-field test	Time spent in center zone (min)	6 d	1	0.64
Figure 4	Fig. 4B	Open-field test	Time spent in center zone (min)	6 d	2	0.74
Figure 4	Fig. 4B	Open-field test	Time spent in center zone (min)	6 d	3	1.3
Figure 4	Fig. 4B	Open-field test	Time spent in center zone (min)	6 d	4	1.33
Figure 4	Fig. 4B	Open-field test	Time spent in center zone (min)	6 d	5	1.75
Figure 4	Fig. 4B	Open-field test	Time spent in center zone (min)	6 d	6	2.4
Figure 4	Fig. 4B	Open-field test	Time spent in center zone (min)	6 d	7	2.66
Figure 4	Fig. 4B	Open-field test	Time spent in center zone (min)	6 d	8	3.61
Figure 4	Fig. 4B	Open-field test	Time spent in center zone (min)	6 d	9	3.74
Figure 4	Fig. 4B	Open-field test	Time spent in center zone (min)	6 d	10	4.56
Figure 4	Fig. 4B	Open-field test	Time spent in center zone (min)	6 d	11	5.5
Figure 4	Fig. 4B	Open-field test	Time spent in center zone (min)	6 d	12	6.71
Figure 4	Fig. 4B	Open-field test	Time spent in center zone (min)	7 d	1	1.36
Figure 4	Fig. 4B	Open-field test	Time spent in center zone (min)	7 d	2	1.48
Figure 4	Fig. 4B	Open-field test	Time spent in center zone (min)	7 d	3	2.93
Figure 4	Fig. 4B	Open-field test	Time spent in center zone (min)	7 d	4	3.71
Figure 4	Fig. 4B	Open-field test	Time spent in center zone (min)	7 d	5	4.23
Figure 4	Fig. 4B	Open-field test	Time spent in center zone (min)	7 d	6	5.38
Figure 4	Fig. 4B	Open-field test	Time spent in center zone (min)	7 d	7	5.73
Figure 4	Fig. 4B	Open-field test	Time spent in center zone (min)	7 d	8	6.62
Figure 4	Fig. 4B	Open-field test	Time spent in center zone (min)	7 d	9	7.04
Figure 4	Fig. 4B	Open-field test	Time spent in center zone (min)	7 d	10	8.29
Figure 4	Fig. 4B	Open-field test	Time spent in center zone (min)	7 d	11	8.73
Figure 4	Fig. 4B	Open-field test	Time spent in center zone (min)	7 d	12	11.11
Figure 4	Fig. 4B	Open-field test	Time spent in center zone (min)	8 d	1	22.65
Figure 4	Fig. 4B	Open-field test	Time spent in center zone (min)	8 d	2	23.91
Figure 4	Fig. 4B	Open-field test	Time spent in center zone (min)	8 d	3	24.79
Figure 4	Fig. 4B	Open-field test	Time spent in center zone (min)	8 d	4	24.92
Figure 4	Fig. 4B	Open-field test	Time spent in center zone (min)	8 d	5	25.07
Figure 4	Fig. 4B	Open-field test	Time spent in center zone (min)	8 d	6	25.31
Figure 4	Fig. 4B	Open-field test	Time spent in center zone (min)	8 d	7	25.75
Figure 4	Fig. 4B	Open-field test	Time spent in center zone (min)	8 d	8	26.09
Figure 4	Fig. 4B	Open-field test	Time spent in center zone (min)	8 d	9	26.74
Figure 4	Fig. 4B	Open-field test	Time spent in center zone (min)	8 d	10	26.94
Figure 4	Fig. 4B	Open-field test	Time spent in center zone (min)	8 d	11	27.21
Figure 4	Fig. 4B	Open-field test	Time spent in center zone (min)	8 d	12	27.37
Figure 4	Fig. 4B	Open-field test	Time spent in center zone (min)	9 d	1	1.9
Figure 4	Fig. 4B	Open-field test	Time spent in center zone (min)	9 d	2	1.93
Figure 4	Fig. 4B	Open-field test	Time spent in center zone (min)	9 d	3	2.28
Figure 4	Fig. 4B	Open-field test	Time spent in center zone (min)	9 d	4	3.24
Figure 4	Fig. 4B	Open-field test	Time spent in center zone (min)	9 d	5	4.9
Figure 4	Fig. 4B	Open-field test	Time spent in center zone (min)	9 d	6	5.5
Figure 4	Fig. 4B	Open-field test	Time spent in center zone (min)	9 d	7	5.82
Figure 4	Fig. 4B	Open-field test	Time spent in center zone (min)	9 d	8	6.86
Figure 4	Fig. 4B	Open-field test	Time spent in center zone (min)	9 d	9	8.01
Figure 4	Fig. 4B	Open-field test	Time spent in center zone (min)	9 d	10	8.88
Figure 4	Fig. 4B	Open-field test	Time spent in center zone (min)	9 d	11	10.68
Figure 4	Fig. 4B	Open-field test	Time spent in center zone (min)	9 d	12	11.02
Figure 4	Fig. 4B	Open-field test	Time spent in center zone (min)	10 d	1	2.17
Figure 4	Fig. 4B	Open-field test	Time spent in center zone (min)	10 d	2	4.2
Figure 4	Fig. 4B	Open-field test	Time spent in center zone (min)	10 d	3	4.96
Figure 4	Fig. 4B	Open-field test	Time spent in center zone (min)	10 d	4	5.56
Figure 4	Fig. 4B	Open-field test	Time spent in center zone (min)	10 d	5	9.49
Figure 4	Fig. 4B	Open-field test	Time spent in center zone (min)	10 d	6	9.58
Figure 4	Fig. 4B	Open-field test	Time spent in center zone (min)	10 d	7	11.23
Figure 4	Fig. 4B	Open-field test	Time spent in center zone (min)	10 d	8	11.65
Figure 4	Fig. 4B	Open-field test	Time spent in center zone (min)	10 d	9	12.67
Figure 4	Fig. 4B	Open-field test	Time spent in center zone (min)	10 d	10	13.89
Figure 4	Fig. 4B	Open-field test	Time spent in center zone (min)	10 d	11	19.04
Figure 4	Fig. 4B	Open-field test	Time spent in center zone (min)	10 d	12	19.93
Figure 4	Fig. 4B	Open-field test	Time spent in center zone (min)	11 d	1	0.47
Figure 4	Fig. 4B	Open-field test	Time spent in center zone (min)	11 d	2	0.53
Figure 4	Fig. 4B	Open-field test	Time spent in center zone (min)	11 d	3	1.85
Figure 4	Fig. 4B	Open-field test	Time spent in center zone (min)	11 d	4	1.96
Figure 4	Fig. 4B	Open-field test	Time spent in center zone (min)	11 d	5	2.07
Figure 4	Fig. 4B	Open-field test	Time spent in center zone (min)	11 d	6	3.97
Figure 4	Fig. 4B	Open-field test	Time spent in center zone (min)	11 d	7	4.64
Figure 4	Fig. 4B	Open-field test	Time spent in center zone (min)	11 d	8	5.6
Figure 4	Fig. 4B	Open-field test	Time spent in center zone (min)	11 d	9	6.74
Figure 4	Fig. 4B	Open-field test	Time spent in center zone (min)	11 d	10	7.84
Figure 4	Fig. 4B	Open-field test	Time spent in center zone (min)	11 d	11	9.22
Figure 4	Fig. 4B	Open-field test	Time spent in center zone (min)	11 d	12	10.12
Figure 4	Fig. 4B	Open-field test	Time spent in center zone (min)	12 d	1	0.32
Figure 4	Fig. 4B	Open-field test	Time spent in center zone (min)	12 d	2	1.58
Figure 4	Fig. 4B	Open-field test	Time spent in center zone (min)	12 d	3	1.73
Figure 4	Fig. 4B	Open-field test	Time spent in center zone (min)	12 d	4	2.89
Figure 4	Fig. 4B	Open-field test	Time spent in center zone (min)	12 d	5	3.82
Figure 4	Fig. 4B	Open-field test	Time spent in center zone (min)	12 d	6	4.07
Figure 4	Fig. 4B	Open-field test	Time spent in center zone (min)	12 d	7	5.89
Figure 4	Fig. 4B	Open-field test	Time spent in center zone (min)	12 d	8	7.01
Figure 4	Fig. 4B	Open-field test	Time spent in center zone (min)	12 d	9	8.12
Figure 4	Fig. 4B	Open-field test	Time spent in center zone (min)	12 d	10	9.01
Figure 4	Fig. 4B	Open-field test	Time spent in center zone (min)	12 d	11	9.96
Figure 4	Fig. 4B	Open-field test	Time spent in center zone (min)	12 d	12	12.63
Figure 6	Fig. 6B	Open-field test	Moving distance (mm)	CK	1	197
Figure 6	Fig. 6B	Open-field test	Moving distance (mm)	CK	2	686
Figure 6	Fig. 6B	Open-field test	Moving distance (mm)	CK	3	731
Figure 6	Fig. 6B	Open-field test	Moving distance (mm)	CK	4	1257
Figure 6	Fig. 6B	Open-field test	Moving distance (mm)	CK	5	1331
Figure 6	Fig. 6B	Open-field test	Moving distance (mm)	CK	6	1684
Figure 6	Fig. 6B	Open-field test	Moving distance (mm)	CK	7	2046
Figure 6	Fig. 6B	Open-field test	Moving distance (mm)	CK	8	2060
Figure 6	Fig. 6B	Open-field test	Moving distance (mm)	CK	9	2402
Figure 6	Fig. 6B	Open-field test	Moving distance (mm)	CK	10	2719
Figure 6	Fig. 6B	Open-field test	Moving distance (mm)	CK	11	3106
Figure 6	Fig. 6B	Open-field test	Moving distance (mm)	CK	12	3381
Figure 6	Fig. 6B	Open-field test	Moving distance (mm)	11 d	1	969
Figure 6	Fig. 6B	Open-field test	Moving distance (mm)	11 d	2	1106
Figure 6	Fig. 6B	Open-field test	Moving distance (mm)	11 d	3	1301
Figure 6	Fig. 6B	Open-field test	Moving distance (mm)	11 d	4	1387
Figure 6	Fig. 6B	Open-field test	Moving distance (mm)	11 d	5	1560
Figure 6	Fig. 6B	Open-field test	Moving distance (mm)	11 d	6	1686
Figure 6	Fig. 6B	Open-field test	Moving distance (mm)	11 d	7	1692
Figure 6	Fig. 6B	Open-field test	Moving distance (mm)	11 d	8	1910
Figure 6	Fig. 6B	Open-field test	Moving distance (mm)	11 d	9	2036
Figure 6	Fig. 6B	Open-field test	Moving distance (mm)	11 d	10	2102
Figure 6	Fig. 6B	Open-field test	Moving distance (mm)	11 d	11	2389
Figure 6	Fig. 6B	Open-field test	Moving distance (mm)	11 d	12	2662
Figure 6	Fig. 6B	Open-field test	Moving distance (mm)	12 d	1	59
Figure 6	Fig. 6B	Open-field test	Moving distance (mm)	12 d	2	238
Figure 6	Fig. 6B	Open-field test	Moving distance (mm)	12 d	3	260
Figure 6	Fig. 6B	Open-field test	Moving distance (mm)	12 d	4	279
Figure 6	Fig. 6B	Open-field test	Moving distance (mm)	12 d	5	318
Figure 6	Fig. 6B	Open-field test	Moving distance (mm)	12 d	6	421
Figure 6	Fig. 6B	Open-field test	Moving distance (mm)	12 d	7	709
Figure 6	Fig. 6B	Open-field test	Moving distance (mm)	12 d	8	858
Figure 6	Fig. 6B	Open-field test	Moving distance (mm)	12 d	9	961
Figure 6	Fig. 6B	Open-field test	Moving distance (mm)	12 d	10	1214
Figure 6	Fig. 6B	Open-field test	Moving distance (mm)	12 d	11	1569
Figure 6	Fig. 6B	Open-field test	Moving distance (mm)	12 d	12	1713
Figure 7	—	ELISA	Hemolymph 5-HT concentration	0 d	1	109.2
Figure 7	—	ELISA	Hemolymph 5-HT concentration	0 d	2	112.1
Figure 7	—	ELISA	Hemolymph 5-HT concentration	0 d	3	115
Figure 7	—	ELISA	Hemolymph 5-HT concentration	0 d	4	116.9
Figure 7	—	ELISA	Hemolymph 5-HT concentration	0 d	5	118.9
Figure 7	—	ELISA	Hemolymph 5-HT concentration	0 d	6	120.3
Figure 7	—	ELISA	Hemolymph 5-HT concentration	0 d	7	121.3
Figure 7	—	ELISA	Hemolymph 5-HT concentration	0 d	8	122.7
Figure 7	—	ELISA	Hemolymph 5-HT concentration	0 d	9	124.7
Figure 7	—	ELISA	Hemolymph 5-HT concentration	0 d	10	126.6
Figure 7	—	ELISA	Hemolymph 5-HT concentration	0 d	11	129.5
Figure 7	—	ELISA	Hemolymph 5-HT concentration	0 d	12	132.4
Figure 7	—	ELISA	Hemolymph 5-HT concentration	1 d	1	312.7
Figure 7	—	ELISA	Hemolymph 5-HT concentration	1 d	2	321
Figure 7	—	ELISA	Hemolymph 5-HT concentration	1 d	3	329.3
Figure 7	—	ELISA	Hemolymph 5-HT concentration	1 d	4	334.8
Figure 7	—	ELISA	Hemolymph 5-HT concentration	1 d	5	340.4
Figure 7	—	ELISA	Hemolymph 5-HT concentration	1 d	6	344.5
Figure 7	—	ELISA	Hemolymph 5-HT concentration	1 d	7	347.3
Figure 7	—	ELISA	Hemolymph 5-HT concentration	1 d	8	351.4
Figure 7	—	ELISA	Hemolymph 5-HT concentration	1 d	9	357
Figure 7	—	ELISA	Hemolymph 5-HT concentration	1 d	10	362.5
Figure 7	—	ELISA	Hemolymph 5-HT concentration	1 d	11	370.8
Figure 7	—	ELISA	Hemolymph 5-HT concentration	1 d	12	379.1
Figure 7	—	ELISA	Hemolymph 5-HT concentration	2 d	1	263.7
Figure 7	—	ELISA	Hemolymph 5-HT concentration	2 d	2	270.7
Figure 7	—	ELISA	Hemolymph 5-HT concentration	2 d	3	277.7
Figure 7	—	ELISA	Hemolymph 5-HT concentration	2 d	4	282.4
Figure 7	—	ELISA	Hemolymph 5-HT concentration	2 d	5	287
Figure 7	—	ELISA	Hemolymph 5-HT concentration	2 d	6	290.5
Figure 7	—	ELISA	Hemolymph 5-HT concentration	2 d	7	292.9
Figure 7	—	ELISA	Hemolymph 5-HT concentration	2 d	8	296.4
Figure 7	—	ELISA	Hemolymph 5-HT concentration	2 d	9	301
Figure 7	—	ELISA	Hemolymph 5-HT concentration	2 d	10	305.7
Figure 7	—	ELISA	Hemolymph 5-HT concentration	2 d	11	312.7
Figure 7	—	ELISA	Hemolymph 5-HT concentration	2 d	12	319.7
Figure 7	—	ELISA	Hemolymph 5-HT concentration	3 d	1	165.4
Figure 7	—	ELISA	Hemolymph 5-HT concentration	3 d	2	169.8
Figure 7	—	ELISA	Hemolymph 5-HT concentration	3 d	3	174.2
Figure 7	—	ELISA	Hemolymph 5-HT concentration	3 d	4	177.1
Figure 7	—	ELISA	Hemolymph 5-HT concentration	3 d	5	180.1
Figure 7	—	ELISA	Hemolymph 5-HT concentration	3 d	6	182.3
Figure 7	—	ELISA	Hemolymph 5-HT concentration	3 d	7	183.7
Figure 7	—	ELISA	Hemolymph 5-HT concentration	3 d	8	185.9
Figure 7	—	ELISA	Hemolymph 5-HT concentration	3 d	9	188.9
Figure 7	—	ELISA	Hemolymph 5-HT concentration	3 d	10	191.8
Figure 7	—	ELISA	Hemolymph 5-HT concentration	3 d	11	196.2
Figure 7	—	ELISA	Hemolymph 5-HT concentration	3 d	12	200.6
Figure 7	—	ELISA	Hemolymph 5-HT concentration	4 d	1	124.6
Figure 7	—	ELISA	Hemolymph 5-HT concentration	4 d	2	127.9
Figure 7	—	ELISA	Hemolymph 5-HT concentration	4 d	3	131.2
Figure 7	—	ELISA	Hemolymph 5-HT concentration	4 d	4	133.4
Figure 7	—	ELISA	Hemolymph 5-HT concentration	4 d	5	135.6
Figure 7	—	ELISA	Hemolymph 5-HT concentration	4 d	6	137.2
Figure 7	—	ELISA	Hemolymph 5-HT concentration	4 d	7	138.4
Figure 7	—	ELISA	Hemolymph 5-HT concentration	4 d	8	140
Figure 7	—	ELISA	Hemolymph 5-HT concentration	4 d	9	142.2
Figure 7	—	ELISA	Hemolymph 5-HT concentration	4 d	10	144.4
Figure 7	—	ELISA	Hemolymph 5-HT concentration	4 d	11	147.7
Figure 7	—	ELISA	Hemolymph 5-HT concentration	4 d	12	151
Figure 7	—	ELISA	Hemolymph 5-HT concentration	5 d	1	96.5
Figure 7	—	ELISA	Hemolymph 5-HT concentration	5 d	2	99.1
Figure 7	—	ELISA	Hemolymph 5-HT concentration	5 d	3	101.7
Figure 7	—	ELISA	Hemolymph 5-HT concentration	5 d	4	103.4
Figure 7	—	ELISA	Hemolymph 5-HT concentration	5 d	5	105.1
Figure 7	—	ELISA	Hemolymph 5-HT concentration	5 d	6	106.4
Figure 7	—	ELISA	Hemolymph 5-HT concentration	5 d	7	107.2
Figure 7	—	ELISA	Hemolymph 5-HT concentration	5 d	8	108.5
Figure 7	—	ELISA	Hemolymph 5-HT concentration	5 d	9	110.2
Figure 7	—	ELISA	Hemolymph 5-HT concentration	5 d	10	111.9
Figure 7	—	ELISA	Hemolymph 5-HT concentration	5 d	11	114.5
Figure 7	—	ELISA	Hemolymph 5-HT concentration	5 d	12	117.1
Figure 7	—	ELISA	Hemolymph 5-HT concentration	6 d	1	70.7
Figure 7	—	ELISA	Hemolymph 5-HT concentration	6 d	2	72.6
Figure 7	—	ELISA	Hemolymph 5-HT concentration	6 d	3	74.4
Figure 7	—	ELISA	Hemolymph 5-HT concentration	6 d	4	75.7
Figure 7	—	ELISA	Hemolymph 5-HT concentration	6 d	5	76.9
Figure 7	—	ELISA	Hemolymph 5-HT concentration	6 d	6	77.9
Figure 7	—	ELISA	Hemolymph 5-HT concentration	6 d	7	78.5
Figure 7	—	ELISA	Hemolymph 5-HT concentration	6 d	8	79.5
Figure 7	—	ELISA	Hemolymph 5-HT concentration	6 d	9	80.7
Figure 7	—	ELISA	Hemolymph 5-HT concentration	6 d	10	82
Figure 7	—	ELISA	Hemolymph 5-HT concentration	6 d	11	83.8
Figure 7	—	ELISA	Hemolymph 5-HT concentration	6 d	12	85.7
Figure 7	—	ELISA	Hemolymph 5-HT concentration	7 d	1	155.8
Figure 7	—	ELISA	Hemolymph 5-HT concentration	7 d	2	160
Figure 7	—	ELISA	Hemolymph 5-HT concentration	7 d	3	164.1
Figure 7	—	ELISA	Hemolymph 5-HT concentration	7 d	4	166.9
Figure 7	—	ELISA	Hemolymph 5-HT concentration	7 d	5	169.6
Figure 7	—	ELISA	Hemolymph 5-HT concentration	7 d	6	171.7
Figure 7	—	ELISA	Hemolymph 5-HT concentration	7 d	7	173.1
Figure 7	—	ELISA	Hemolymph 5-HT concentration	7 d	8	175.2
Figure 7	—	ELISA	Hemolymph 5-HT concentration	7 d	9	177.9
Figure 7	—	ELISA	Hemolymph 5-HT concentration	7 d	10	180.7
Figure 7	—	ELISA	Hemolymph 5-HT concentration	7 d	11	184.8
Figure 7	—	ELISA	Hemolymph 5-HT concentration	7 d	12	189
Figure 7	—	ELISA	Hemolymph 5-HT concentration	8 d	1	290
Figure 7	—	ELISA	Hemolymph 5-HT concentration	8 d	2	297.7
Figure 7	—	ELISA	Hemolymph 5-HT concentration	8 d	3	305.4
Figure 7	—	ELISA	Hemolymph 5-HT concentration	8 d	4	310.5
Figure 7	—	ELISA	Hemolymph 5-HT concentration	8 d	5	315.7
Figure 7	—	ELISA	Hemolymph 5-HT concentration	8 d	6	319.5
Figure 7	—	ELISA	Hemolymph 5-HT concentration	8 d	7	322.1
Figure 7	—	ELISA	Hemolymph 5-HT concentration	8 d	8	325.9
Figure 7	—	ELISA	Hemolymph 5-HT concentration	8 d	9	331.1
Figure 7	—	ELISA	Hemolymph 5-HT concentration	8 d	10	336.2
Figure 7	—	ELISA	Hemolymph 5-HT concentration	8 d	11	343.9
Figure 7	—	ELISA	Hemolymph 5-HT concentration	8 d	12	351.6
Figure 7	—	ELISA	Hemolymph 5-HT concentration	9 d	1	130.1
Figure 7	—	ELISA	Hemolymph 5-HT concentration	9 d	2	133.5
Figure 7	—	ELISA	Hemolymph 5-HT concentration	9 d	3	137
Figure 7	—	ELISA	Hemolymph 5-HT concentration	9 d	4	139.3
Figure 7	—	ELISA	Hemolymph 5-HT concentration	9 d	5	141.6
Figure 7	—	ELISA	Hemolymph 5-HT concentration	9 d	6	143.3
Figure 7	—	ELISA	Hemolymph 5-HT concentration	9 d	7	144.5
Figure 7	—	ELISA	Hemolymph 5-HT concentration	9 d	8	146.2
Figure 7	—	ELISA	Hemolymph 5-HT concentration	9 d	9	148.5
Figure 7	—	ELISA	Hemolymph 5-HT concentration	9 d	10	150.8
Figure 7	—	ELISA	Hemolymph 5-HT concentration	9 d	11	154.3
Figure 7	—	ELISA	Hemolymph 5-HT concentration	9 d	12	157.7
Figure 7	—	ELISA	Hemolymph 5-HT concentration	10 d	1	50.7
Figure 7	—	ELISA	Hemolymph 5-HT concentration	10 d	2	52.1
Figure 7	—	ELISA	Hemolymph 5-HT concentration	10 d	3	53.4
Figure 7	—	ELISA	Hemolymph 5-HT concentration	10 d	4	54.3
Figure 7	—	ELISA	Hemolymph 5-HT concentration	10 d	5	55.2
Figure 7	—	ELISA	Hemolymph 5-HT concentration	10 d	6	55.9
Figure 7	—	ELISA	Hemolymph 5-HT concentration	10 d	7	56.3
Figure 7	—	ELISA	Hemolymph 5-HT concentration	10 d	8	57
Figure 7	—	ELISA	Hemolymph 5-HT concentration	10 d	9	57.9
Figure 7	—	ELISA	Hemolymph 5-HT concentration	10 d	10	58.8
Figure 7	—	ELISA	Hemolymph 5-HT concentration	10 d	11	60.1
Figure 7	—	ELISA	Hemolymph 5-HT concentration	10 d	12	61.5
Figure 7	—	ELISA	Hemolymph 5-HT concentration	11 d	1	181.7
Figure 7	—	ELISA	Hemolymph 5-HT concentration	11 d	2	186.5
Figure 7	—	ELISA	Hemolymph 5-HT concentration	11 d	3	191.4
Figure 7	—	ELISA	Hemolymph 5-HT concentration	11 d	4	194.6
Figure 7	—	ELISA	Hemolymph 5-HT concentration	11 d	5	197.8
Figure 7	—	ELISA	Hemolymph 5-HT concentration	11 d	6	200.2
Figure 7	—	ELISA	Hemolymph 5-HT concentration	11 d	7	201.8
Figure 7	—	ELISA	Hemolymph 5-HT concentration	11 d	8	204.2
Figure 7	—	ELISA	Hemolymph 5-HT concentration	11 d	9	207.4
Figure 7	—	ELISA	Hemolymph 5-HT concentration	11 d	10	210.6
Figure 7	—	ELISA	Hemolymph 5-HT concentration	11 d	11	215.5
Figure 7	—	ELISA	Hemolymph 5-HT concentration	11 d	12	220.3
Figure 7	—	ELISA	Hemolymph 5-HT concentration	12 d	1	111
Figure 7	—	ELISA	Hemolymph 5-HT concentration	12 d	2	114
Figure 7	—	ELISA	Hemolymph 5-HT concentration	12 d	3	116.9
Figure 7	—	ELISA	Hemolymph 5-HT concentration	12 d	4	118.9
Figure 7	—	ELISA	Hemolymph 5-HT concentration	12 d	5	120.8
Figure 7	—	ELISA	Hemolymph 5-HT concentration	12 d	6	122.3
Figure 7	—	ELISA	Hemolymph 5-HT concentration	12 d	7	123.3
Figure 7	—	ELISA	Hemolymph 5-HT concentration	12 d	8	124.8
Figure 7	—	ELISA	Hemolymph 5-HT concentration	12 d	9	126.7
Figure 7	—	ELISA	Hemolymph 5-HT concentration	12 d	10	128.7
Figure 7	—	ELISA	Hemolymph 5-HT concentration	12 d	11	131.6
Figure 7	—	ELISA	Hemolymph 5-HT concentration	12 d	12	134.6
Figure 8	—	Attack assay	Attack frequency	CK	1	4
Figure 8	—	Attack assay	Attack frequency	CK	2	6
Figure 8	—	Attack assay	Attack frequency	CK	3	8
Figure 8	—	Attack assay	Attack frequency	CK	4	9
Figure 8	—	Attack assay	Attack frequency	CK	5	10
Figure 8	—	Attack assay	Attack frequency	CK	6	14
Figure 8	—	Attack assay	Attack frequency	ST	1	0
Figure 8	—	Attack assay	Attack frequency	ST	2	1
Figure 8	—	Attack assay	Attack frequency	ST	3	1
Figure 8	—	Attack assay	Attack frequency	ST	4	1
Figure 8	—	Attack assay	Attack frequency	ST	5	2
Figure 8	—	Attack assay	Attack frequency	ST	6	2
Figure 8	—	Attack assay	Attack frequency	CK+ST	1	1
Figure 8	—	Attack assay	Attack frequency	CK+ST	2	2
Figure 8	—	Attack assay	Attack frequency	CK+ST	3	3
Figure 8	—	Attack assay	Attack frequency	CK+ST	4	3
Figure 8	—	Attack assay	Attack frequency	CK+ST	5	4
Figure 8	—	Attack assay	Attack frequency	CK+ST	6	5
Figure 8	—	Attack assay	Attack duration (s)	CK	1	618
Figure 8	—	Attack assay	Attack duration (s)	CK	2	972
Figure 8	—	Attack assay	Attack duration (s)	CK	3	1316
Figure 8	—	Attack assay	Attack duration (s)	CK	4	1489
Figure 8	—	Attack assay	Attack duration (s)	CK	5	1674
Figure 8	—	Attack assay	Attack duration (s)	CK	6	2621
Figure 8	—	Attack assay	Attack duration (s)	ST	1	0
Figure 8	—	Attack assay	Attack duration (s)	ST	2	18
Figure 8	—	Attack assay	Attack duration (s)	ST	3	42
Figure 8	—	Attack assay	Attack duration (s)	ST	4	86
Figure 8	—	Attack assay	Attack duration (s)	ST	5	137
Figure 8	—	Attack assay	Attack duration (s)	ST	6	251
Figure 8	—	Attack assay	Attack duration (s)	CK+ST	1	286
Figure 8	—	Attack assay	Attack duration (s)	CK+ST	2	544
Figure 8	—	Attack assay	Attack duration (s)	CK+ST	3	918
Figure 8	—	Attack assay	Attack duration (s)	CK+ST	4	1127
Figure 8	—	Attack assay	Attack duration (s)	CK+ST	5	1364
Figure 8	—	Attack assay	Attack duration (s)	CK+ST	6	2098
Figure 9	Fig. 9A	muscle	5-HT1	CK	1	2.4
Figure 9	Fig. 9A	muscle	5-HT2	CK	1	2.28
Figure 9	Fig. 9A	muscle	DA1	CK	1	2.4
Figure 9	Fig. 9A	muscle	5-HT1	ST	1	0
Figure 9	Fig. 9A	muscle	5-HT2	ST	1	0.93
Figure 9	Fig. 9A	muscle	DA1	ST	1	0.64
Figure 9	Fig. 9A	muscle	5-HT1	CK+ST	1	7.11
Figure 9	Fig. 9A	muscle	5-HT2	CK+ST	1	6.17
Figure 9	Fig. 9A	muscle	DA1	CK+ST	1	6.63
Figure 9	Fig. 9A	muscle	5-HT1	CK	2	1.69
Figure 9	Fig. 9A	muscle	5-HT2	CK	2	1.7
Figure 9	Fig. 9A	muscle	DA1	CK	2	1.8
Figure 9	Fig. 9A	muscle	5-HT1	ST	2	0
Figure 9	Fig. 9A	muscle	5-HT2	ST	2	0.8
Figure 9	Fig. 9A	muscle	DA1	ST	2	0.73
Figure 9	Fig. 9A	muscle	5-HT1	CK+ST	2	5.63
Figure 9	Fig. 9A	muscle	5-HT2	CK+ST	2	6.04
Figure 9	Fig. 9A	muscle	DA1	CK+ST	2	5.29
Figure 9	Fig. 9A	muscle	5-HT1	CK	3	1.01
Figure 9	Fig. 9A	muscle	5-HT2	CK	3	1.65
Figure 9	Fig. 9A	muscle	DA1	CK	3	1.4
Figure 9	Fig. 9A	muscle	5-HT1	ST	3	1.43
Figure 9	Fig. 9A	muscle	5-HT2	ST	3	1.4
Figure 9	Fig. 9A	muscle	DA1	ST	3	1.29
Figure 9	Fig. 9A	muscle	5-HT1	CK+ST	3	1.65
Figure 9	Fig. 9A	muscle	5-HT2	CK+ST	3	3.09
Figure 9	Fig. 9A	muscle	DA1	CK+ST	3	2.48
Figure 9	Fig. 9A	muscle	5-HT1	CK	4	1.69
Figure 9	Fig. 9A	muscle	5-HT2	CK	4	1.75
Figure 9	Fig. 9A	muscle	DA1	CK	4	1.94
Figure 9	Fig. 9A	muscle	5-HT1	ST	4	0.81
Figure 9	Fig. 9A	muscle	5-HT2	ST	4	1.3
Figure 9	Fig. 9A	muscle	DA1	ST	4	1.22
Figure 9	Fig. 9A	muscle	5-HT1	CK+ST	4	2.25
Figure 9	Fig. 9A	muscle	5-HT2	CK+ST	4	2.64
Figure 9	Fig. 9A	muscle	DA1	CK+ST	4	3.11
Figure 9	Fig. 9A	muscle	5-HT1	CK	5	3.99
Figure 9	Fig. 9A	muscle	5-HT2	CK	5	0.98
Figure 9	Fig. 9A	muscle	DA1	CK	5	1.45
Figure 9	Fig. 9A	muscle	5-HT1	ST	5	0.63
Figure 9	Fig. 9A	muscle	5-HT2	ST	5	0.93
Figure 9	Fig. 9A	muscle	DA1	ST	5	0.69
Figure 9	Fig. 9A	muscle	5-HT1	CK+ST	5	9.18
Figure 9	Fig. 9A	muscle	5-HT2	CK+ST	5	2.88
Figure 9	Fig. 9A	muscle	DA1	CK+ST	5	2.27
Figure 9	Fig. 9A	muscle	5-HT1	CK	6	3.34
Figure 9	Fig. 9A	muscle	5-HT2	CK	6	0.69
Figure 9	Fig. 9A	muscle	DA1	CK	6	1.24
Figure 9	Fig. 9A	muscle	5-HT1	ST	6	0.62
Figure 9	Fig. 9A	muscle	5-HT2	ST	6	0.94
Figure 9	Fig. 9A	muscle	DA1	ST	6	0.61
Figure 9	Fig. 9A	muscle	5-HT1	CK+ST	6	5.04
Figure 9	Fig. 9A	muscle	5-HT2	CK+ST	6	2.45
Figure 9	Fig. 9A	muscle	DA1	CK+ST	6	2.36
Figure 9	Fig. 9A	muscle	5-HT1	CK	7	0.36
Figure 9	Fig. 9A	muscle	5-HT2	CK	7	0.56
Figure 9	Fig. 9A	muscle	DA1	CK	7	0.31
Figure 9	Fig. 9A	muscle	5-HT1	ST	7	0.25
Figure 9	Fig. 9A	muscle	5-HT2	ST	7	0.35
Figure 9	Fig. 9A	muscle	DA1	ST	7	0.43
Figure 9	Fig. 9A	muscle	5-HT1	CK+ST	7	15.95
Figure 9	Fig. 9A	muscle	5-HT2	CK+ST	7	27.15
Figure 9	Fig. 9A	muscle	DA1	CK+ST	7	24.82
Figure 9	Fig. 9A	muscle	5-HT1	CK	8	0.33
Figure 9	Fig. 9A	muscle	5-HT2	CK	8	0.57
Figure 9	Fig. 9A	muscle	DA1	CK	8	0.31
Figure 9	Fig. 9A	muscle	5-HT1	ST	8	0.49
Figure 9	Fig. 9A	muscle	5-HT2	ST	8	0.4
Figure 9	Fig. 9A	muscle	DA1	ST	8	0.16
Figure 9	Fig. 9A	muscle	5-HT1	CK+ST	8	13.69
Figure 9	Fig. 9A	muscle	5-HT2	CK+ST	8	4.31
Figure 9	Fig. 9A	muscle	DA1	CK+ST	8	23.31
Figure 9	Fig. 9A	muscle	5-HT1	CK	9	0.24
Figure 9	Fig. 9A	muscle	5-HT2	CK	9	0.86
Figure 9	Fig. 9A	muscle	DA1	CK	9	0.86
Figure 9	Fig. 9A	muscle	5-HT1	ST	9	0.24
Figure 9	Fig. 9A	muscle	5-HT2	ST	9	0.22
Figure 9	Fig. 9A	muscle	DA1	ST	9	0.25
Figure 9	Fig. 9A	muscle	5-HT1	CK+ST	9	4.08
Figure 9	Fig. 9A	muscle	5-HT2	CK+ST	9	27.28
Figure 9	Fig. 9A	muscle	DA1	CK+ST	9	3.73
Figure 9	Fig. 9A	muscle	5-HT1	CK	10	0.59
Figure 9	Fig. 9A	muscle	5-HT2	CK	10	0.88
Figure 9	Fig. 9A	muscle	DA1	CK	10	0.73
Figure 9	Fig. 9A	muscle	5-HT1	ST	10	0.24
Figure 9	Fig. 9A	muscle	5-HT2	ST	10	0.19
Figure 9	Fig. 9A	muscle	DA1	ST	10	0.19
Figure 9	Fig. 9A	muscle	5-HT1	CK+ST	10	2.49
Figure 9	Fig. 9A	muscle	5-HT2	CK+ST	10	3.91
Figure 9	Fig. 9A	muscle	DA1	CK+ST	10	3.9
Figure 9	Fig. 9A	muscle	5-HT1	CK	11	0.93
Figure 9	Fig. 9A	muscle	5-HT2	CK	11	0.71
Figure 9	Fig. 9A	muscle	DA1	CK	11	0.82
Figure 9	Fig. 9A	muscle	5-HT1	ST	11	0.9
Figure 9	Fig. 9A	muscle	5-HT2	ST	11	0.86
Figure 9	Fig. 9A	muscle	DA1	ST	11	0.56
Figure 9	Fig. 9A	muscle	5-HT1	CK+ST	11	15.86
Figure 9	Fig. 9A	muscle	5-HT2	CK+ST	11	4.16
Figure 9	Fig. 9A	muscle	DA1	CK+ST	11	3.63
Figure 9	Fig. 9A	muscle	5-HT1	CK	12	0.67
Figure 9	Fig. 9A	muscle	5-HT2	CK	12	0.76
Figure 9	Fig. 9A	muscle	DA1	CK	12	0.97
Figure 9	Fig. 9A	muscle	5-HT1	ST	12	0.56
Figure 9	Fig. 9A	muscle	5-HT2	ST	12	0.75
Figure 9	Fig. 9A	muscle	DA1	ST	12	0.95
Figure 9	Fig. 9A	muscle	5-HT1	CK+ST	12	15.05
Figure 9	Fig. 9A	muscle	5-HT2	CK+ST	12	2.97
Figure 9	Fig. 9A	muscle	DA1	CK+ST	12	3.17
Figure 9	Fig. 9B	eyestalk	5-HT1	CK	1	3.08
Figure 9	Fig. 9B	eyestalk	5-HT2	CK	1	3.07
Figure 9	Fig. 9B	eyestalk	DA1	CK	1	2.23
Figure 9	Fig. 9B	eyestalk	5-HT1	ST	1	0.63
Figure 9	Fig. 9B	eyestalk	5-HT2	ST	1	0.47
Figure 9	Fig. 9B	eyestalk	DA1	ST	1	0.47
Figure 9	Fig. 9B	eyestalk	5-HT1	CK+ST	1	5.8
Figure 9	Fig. 9B	eyestalk	5-HT2	CK+ST	1	12.86
Figure 9	Fig. 9B	eyestalk	DA1	CK+ST	1	4.84
Figure 9	Fig. 9B	eyestalk	5-HT1	CK	2	2.93
Figure 9	Fig. 9B	eyestalk	5-HT2	CK	2	2.48
Figure 9	Fig. 9B	eyestalk	DA1	CK	2	1.73
Figure 9	Fig. 9B	eyestalk	5-HT1	ST	2	0.54
Figure 9	Fig. 9B	eyestalk	5-HT2	ST	2	0.42
Figure 9	Fig. 9B	eyestalk	DA1	ST	2	0.37
Figure 9	Fig. 9B	eyestalk	5-HT1	CK+ST	2	4.73
Figure 9	Fig. 9B	eyestalk	5-HT2	CK+ST	2	5.28
Figure 9	Fig. 9B	eyestalk	DA1	CK+ST	2	5.3
Figure 9	Fig. 9B	eyestalk	5-HT1	CK	3	0.48
Figure 9	Fig. 9B	eyestalk	5-HT2	CK	3	0.52
Figure 9	Fig. 9B	eyestalk	DA1	CK	3	0.55
Figure 9	Fig. 9B	eyestalk	5-HT1	ST	3	0.18
Figure 9	Fig. 9B	eyestalk	5-HT2	ST	3	0.32
Figure 9	Fig. 9B	eyestalk	DA1	ST	3	0.14
Figure 9	Fig. 9B	eyestalk	5-HT1	CK+ST	3	5.64
Figure 9	Fig. 9B	eyestalk	5-HT2	CK+ST	3	5.68
Figure 9	Fig. 9B	eyestalk	DA1	CK+ST	3	5.05
Figure 9	Fig. 9B	eyestalk	5-HT1	CK	4	0.45
Figure 9	Fig. 9B	eyestalk	5-HT2	CK	4	0.72
Figure 9	Fig. 9B	eyestalk	DA1	CK	4	0.55
Figure 9	Fig. 9B	eyestalk	5-HT1	ST	4	0.2
Figure 9	Fig. 9B	eyestalk	5-HT2	ST	4	0.17
Figure 9	Fig. 9B	eyestalk	DA1	ST	4	0.13
Figure 9	Fig. 9B	eyestalk	5-HT1	CK+ST	4	5.45
Figure 9	Fig. 9B	eyestalk	5-HT2	CK+ST	4	4.28
Figure 9	Fig. 9B	eyestalk	DA1	CK+ST	4	4.47
Figure 9	Fig. 9B	eyestalk	5-HT1	CK	5	0.93
Figure 9	Fig. 9B	eyestalk	5-HT2	CK	5	1.07
Figure 9	Fig. 9B	eyestalk	DA1	CK	5	1.27
Figure 9	Fig. 9B	eyestalk	5-HT1	ST	5	0.44
Figure 9	Fig. 9B	eyestalk	5-HT2	ST	5	0.15
Figure 9	Fig. 9B	eyestalk	DA1	ST	5	0.29
Figure 9	Fig. 9B	eyestalk	5-HT1	CK+ST	5	4.92
Figure 9	Fig. 9B	eyestalk	5-HT2	CK+ST	5	4.41
Figure 9	Fig. 9B	eyestalk	DA1	CK+ST	5	4.94
Figure 9	Fig. 9B	eyestalk	5-HT1	CK	6	0.85
Figure 9	Fig. 9B	eyestalk	5-HT2	CK	6	0.91
Figure 9	Fig. 9B	eyestalk	DA1	CK	6	0.87
Figure 9	Fig. 9B	eyestalk	5-HT1	ST	6	0.28
Figure 9	Fig. 9B	eyestalk	5-HT2	ST	6	0.24
Figure 9	Fig. 9B	eyestalk	DA1	ST	6	0.41
Figure 9	Fig. 9B	eyestalk	5-HT1	CK+ST	6	7.88
Figure 9	Fig. 9B	eyestalk	5-HT2	CK+ST	6	3.76
Figure 9	Fig. 9B	eyestalk	DA1	CK+ST	6	3.45
Figure 9	Fig. 9B	eyestalk	5-HT1	CK	7	0.89
Figure 9	Fig. 9B	eyestalk	5-HT2	CK	7	0.9
Figure 9	Fig. 9B	eyestalk	DA1	CK	7	1.17
Figure 9	Fig. 9B	eyestalk	5-HT1	ST	7	0.12
Figure 9	Fig. 9B	eyestalk	5-HT2	ST	7	0.16
Figure 9	Fig. 9B	eyestalk	DA1	ST	7	0.21
Figure 9	Fig. 9B	eyestalk	5-HT1	CK+ST	7	1.67
Figure 9	Fig. 9B	eyestalk	5-HT2	CK+ST	7	3.24
Figure 9	Fig. 9B	eyestalk	DA1	CK+ST	7	2.92
Figure 9	Fig. 9B	eyestalk	5-HT1	CK	8	0.88
Figure 9	Fig. 9B	eyestalk	5-HT2	CK	8	0.8
Figure 9	Fig. 9B	eyestalk	DA1	CK	8	1
Figure 9	Fig. 9B	eyestalk	5-HT1	ST	8	0.21
Figure 9	Fig. 9B	eyestalk	5-HT2	ST	8	0.04
Figure 9	Fig. 9B	eyestalk	DA1	ST	8	0.22
Figure 9	Fig. 9B	eyestalk	5-HT1	CK+ST	8	1.77
Figure 9	Fig. 9B	eyestalk	5-HT2	CK+ST	8	1.86
Figure 9	Fig. 9B	eyestalk	DA1	CK+ST	8	4.01
Figure 9	Fig. 9B	eyestalk	5-HT1	CK	9	1.9
Figure 9	Fig. 9B	eyestalk	5-HT2	CK	9	1.96
Figure 9	Fig. 9B	eyestalk	DA1	CK	9	1.96
Figure 9	Fig. 9B	eyestalk	5-HT1	ST	9	0.07
Figure 9	Fig. 9B	eyestalk	5-HT2	ST	9	0.03
Figure 9	Fig. 9B	eyestalk	DA1	ST	9	0.06
Figure 9	Fig. 9B	eyestalk	5-HT1	CK+ST	9	0.82
Figure 9	Fig. 9B	eyestalk	5-HT2	CK+ST	9	1.52
Figure 9	Fig. 9B	eyestalk	DA1	CK+ST	9	2.16
Figure 9	Fig. 9B	eyestalk	5-HT1	CK	10	1.85
Figure 9	Fig. 9B	eyestalk	5-HT2	CK	10	1.68
Figure 9	Fig. 9B	eyestalk	DA1	CK	10	1.89
Figure 9	Fig. 9B	eyestalk	5-HT1	ST	10	0.05
Figure 9	Fig. 9B	eyestalk	5-HT2	ST	10	0.16
Figure 9	Fig. 9B	eyestalk	DA1	ST	10	0.04
Figure 9	Fig. 9B	eyestalk	5-HT1	CK+ST	10	0.68
Figure 9	Fig. 9B	eyestalk	5-HT2	CK+ST	10	1.06
Figure 9	Fig. 9B	eyestalk	DA1	CK+ST	10	1.44
Figure 9	Fig. 9B	eyestalk	5-HT1	CK	11	0.51
Figure 9	Fig. 9B	eyestalk	5-HT2	CK	11	0.45
Figure 9	Fig. 9B	eyestalk	DA1	CK	11	0.43
Figure 9	Fig. 9B	eyestalk	5-HT1	ST	11	0.12
Figure 9	Fig. 9B	eyestalk	5-HT2	ST	11	0.11
Figure 9	Fig. 9B	eyestalk	DA1	ST	11	0.16
Figure 9	Fig. 9B	eyestalk	5-HT1	CK+ST	11	2.54
Figure 9	Fig. 9B	eyestalk	5-HT2	CK+ST	11	1.48
Figure 9	Fig. 9B	eyestalk	DA1	CK+ST	11	1.65
Figure 9	Fig. 9B	eyestalk	5-HT1	CK	12	0.47
Figure 9	Fig. 9B	eyestalk	5-HT2	CK	12	0.33
Figure 9	Fig. 9B	eyestalk	DA1	CK	12	0.42
Figure 9	Fig. 9B	eyestalk	5-HT1	ST	12	0.08
Figure 9	Fig. 9B	eyestalk	5-HT2	ST	12	0.42
Figure 9	Fig. 9B	eyestalk	DA1	ST	12	0.17
Figure 9	Fig. 9B	eyestalk	5-HT1	CK+ST	12	2.06
Figure 9	Fig. 9B	eyestalk	5-HT2	CK+ST	12	0.99
Figure 9	Fig. 9B	eyestalk	DA1	CK+ST	12	1.53
Figure 9	Fig. 9C	ganglion	5-HT1	CK	1	0.67
Figure 9	Fig. 9C	ganglion	5-HT2	CK	1	0.95
Figure 9	Fig. 9C	ganglion	DA1	CK	1	0.81
Figure 9	Fig. 9C	ganglion	5-HT1	ST	1	0.89
Figure 9	Fig. 9C	ganglion	5-HT2	ST	1	0.65
Figure 9	Fig. 9C	ganglion	DA1	ST	1	0.69
Figure 9	Fig. 9C	ganglion	5-HT1	CK+ST	1	1.53
Figure 9	Fig. 9C	ganglion	5-HT2	CK+ST	1	1.54
Figure 9	Fig. 9C	ganglion	DA1	CK+ST	1	1.11
Figure 9	Fig. 9C	ganglion	5-HT1	CK	2	0.73
Figure 9	Fig. 9C	ganglion	5-HT2	CK	2	0.87
Figure 9	Fig. 9C	ganglion	DA1	CK	2	0.92
Figure 9	Fig. 9C	ganglion	5-HT1	ST	2	0.87
Figure 9	Fig. 9C	ganglion	5-HT2	ST	2	0.58
Figure 9	Fig. 9C	ganglion	DA1	ST	2	0.56
Figure 9	Fig. 9C	ganglion	5-HT1	CK+ST	2	1.82
Figure 9	Fig. 9C	ganglion	5-HT2	CK+ST	2	1.05
Figure 9	Fig. 9C	ganglion	DA1	CK+ST	2	0.9
Figure 9	Fig. 9C	ganglion	5-HT1	CK	3	0.86
Figure 9	Fig. 9C	ganglion	5-HT2	CK	3	1.14
Figure 9	Fig. 9C	ganglion	DA1	CK	3	0.88
Figure 9	Fig. 9C	ganglion	5-HT1	ST	3	0.4
Figure 9	Fig. 9C	ganglion	5-HT2	ST	3	0.51
Figure 9	Fig. 9C	ganglion	DA1	ST	3	0.44
Figure 9	Fig. 9C	ganglion	5-HT1	CK+ST	3	0.52
Figure 9	Fig. 9C	ganglion	5-HT2	CK+ST	3	0.47
Figure 9	Fig. 9C	ganglion	DA1	CK+ST	3	0.5
Figure 9	Fig. 9C	ganglion	5-HT1	CK	4	0.73
Figure 9	Fig. 9C	ganglion	5-HT2	CK	4	1.1
Figure 9	Fig. 9C	ganglion	DA1	CK	4	1.07
Figure 9	Fig. 9C	ganglion	5-HT1	ST	4	0.39
Figure 9	Fig. 9C	ganglion	5-HT2	ST	4	0.61
Figure 9	Fig. 9C	ganglion	DA1	ST	4	0.4
Figure 9	Fig. 9C	ganglion	5-HT1	CK+ST	4	0.51
Figure 9	Fig. 9C	ganglion	5-HT2	CK+ST	4	0.56
Figure 9	Fig. 9C	ganglion	DA1	CK+ST	4	0.52
Figure 9	Fig. 9C	ganglion	5-HT1	CK	5	2.19
Figure 9	Fig. 9C	ganglion	5-HT2	CK	5	1.05
Figure 9	Fig. 9C	ganglion	DA1	CK	5	0.92
Figure 9	Fig. 9C	ganglion	5-HT1	ST	5	0.57
Figure 9	Fig. 9C	ganglion	5-HT2	ST	5	0.45
Figure 9	Fig. 9C	ganglion	DA1	ST	5	0.54
Figure 9	Fig. 9C	ganglion	5-HT1	CK+ST	5	1.85
Figure 9	Fig. 9C	ganglion	5-HT2	CK+ST	5	1.34
Figure 9	Fig. 9C	ganglion	DA1	CK+ST	5	0.47
Figure 9	Fig. 9C	ganglion	5-HT1	CK	6	2
Figure 9	Fig. 9C	ganglion	5-HT2	CK	6	0.92
Figure 9	Fig. 9C	ganglion	DA1	CK	6	0.81
Figure 9	Fig. 9C	ganglion	5-HT1	ST	6	0.59
Figure 9	Fig. 9C	ganglion	5-HT2	ST	6	0.46
Figure 9	Fig. 9C	ganglion	DA1	ST	6	0.53
Figure 9	Fig. 9C	ganglion	5-HT1	CK+ST	6	1.87
Figure 9	Fig. 9C	ganglion	5-HT2	CK+ST	6	1.15
Figure 9	Fig. 9C	ganglion	DA1	CK+ST	6	0.53
Figure 9	Fig. 9C	ganglion	5-HT1	CK	7	2.11
Figure 9	Fig. 9C	ganglion	5-HT2	CK	7	3.2
Figure 9	Fig. 9C	ganglion	DA1	CK	7	3.19
Figure 9	Fig. 9C	ganglion	5-HT1	ST	7	0.33
Figure 9	Fig. 9C	ganglion	5-HT2	ST	7	0.36
Figure 9	Fig. 9C	ganglion	DA1	ST	7	0.56
Figure 9	Fig. 9C	ganglion	5-HT1	CK+ST	7	0.64
Figure 9	Fig. 9C	ganglion	5-HT2	CK+ST	7	1.62
Figure 9	Fig. 9C	ganglion	DA1	CK+ST	7	0.63
Figure 9	Fig. 9C	ganglion	5-HT1	CK	8	4.67
Figure 9	Fig. 9C	ganglion	5-HT2	CK	8	2.54
Figure 9	Fig. 9C	ganglion	DA1	CK	8	2.97
Figure 9	Fig. 9C	ganglion	5-HT1	ST	8	0.28
Figure 9	Fig. 9C	ganglion	5-HT2	ST	8	0.34
Figure 9	Fig. 9C	ganglion	DA1	ST	8	0.46
Figure 9	Fig. 9C	ganglion	5-HT1	CK+ST	8	0.53
Figure 9	Fig. 9C	ganglion	5-HT2	CK+ST	8	1.17
Figure 9	Fig. 9C	ganglion	DA1	CK+ST	8	0.69
Figure 9	Fig. 9C	ganglion	5-HT1	CK	9	1.29
Figure 9	Fig. 9C	ganglion	5-HT2	CK	9	1.6
Figure 9	Fig. 9C	ganglion	DA1	CK	9	1.31
Figure 9	Fig. 9C	ganglion	5-HT1	ST	9	0.21
Figure 9	Fig. 9C	ganglion	5-HT2	ST	9	0.2
Figure 9	Fig. 9C	ganglion	DA1	ST	9	0.26
Figure 9	Fig. 9C	ganglion	5-HT1	CK+ST	9	0.68
Figure 9	Fig. 9C	ganglion	5-HT2	CK+ST	9	1.25
Figure 9	Fig. 9C	ganglion	DA1	CK+ST	9	0.91
Figure 9	Fig. 9C	ganglion	5-HT1	CK	10	1.03
Figure 9	Fig. 9C	ganglion	5-HT2	CK	10	1.21
Figure 9	Fig. 9C	ganglion	DA1	CK	10	1.27
Figure 9	Fig. 9C	ganglion	5-HT1	ST	10	0.25
Figure 9	Fig. 9C	ganglion	5-HT2	ST	10	0.2
Figure 9	Fig. 9C	ganglion	DA1	ST	10	0.23
Figure 9	Fig. 9C	ganglion	5-HT1	CK+ST	10	0.53
Figure 9	Fig. 9C	ganglion	5-HT2	CK+ST	10	0.49
Figure 9	Fig. 9C	ganglion	DA1	CK+ST	10	0.92
Figure 9	Fig. 9C	ganglion	5-HT1	CK	11	0.25
Figure 9	Fig. 9C	ganglion	5-HT2	CK	11	0.28
Figure 9	Fig. 9C	ganglion	DA1	CK	11	0.4
Figure 9	Fig. 9C	ganglion	5-HT1	ST	11	0.62
Figure 9	Fig. 9C	ganglion	5-HT2	ST	11	0.36
Figure 9	Fig. 9C	ganglion	DA1	ST	11	0.5
Figure 9	Fig. 9C	ganglion	5-HT1	CK+ST	11	0.45
Figure 9	Fig. 9C	ganglion	5-HT2	CK+ST	11	0.47
Figure 9	Fig. 9C	ganglion	DA1	CK+ST	11	0.7
Figure 9	Fig. 9C	ganglion	5-HT1	CK	12	0.23
Figure 9	Fig. 9C	ganglion	5-HT2	CK	12	0.23
Figure 9	Fig. 9C	ganglion	DA1	CK	12	0.31
Figure 9	Fig. 9C	ganglion	5-HT1	ST	12	0.43
Figure 9	Fig. 9C	ganglion	5-HT2	ST	12	0.4
Figure 9	Fig. 9C	ganglion	DA1	ST	12	0.36
Figure 9	Fig. 9C	ganglion	5-HT1	CK+ST	12	0.41
Figure 9	Fig. 9C	ganglion	5-HT2	CK+ST	12	0.6
Figure 9	Fig. 9C	ganglion	DA1	CK+ST	12	0.57
Figure 9	Fig. 9D	gill	5-HT1	CK	1	0.41
Figure 9	Fig. 9D	gill	5-HT2	CK	1	0.56
Figure 9	Fig. 9D	gill	DA1	CK	1	0.52
Figure 9	Fig. 9D	gill	5-HT1	ST	1	0.67
Figure 9	Fig. 9D	gill	5-HT2	ST	1	0.39
Figure 9	Fig. 9D	gill	DA1	ST	1	0.46
Figure 9	Fig. 9D	gill	5-HT1	CK+ST	1	1.97
Figure 9	Fig. 9D	gill	5-HT2	CK+ST	1	2.07
Figure 9	Fig. 9D	gill	DA1	CK+ST	1	1.49
Figure 9	Fig. 9D	gill	5-HT1	CK	2	0.45
Figure 9	Fig. 9D	gill	5-HT2	CK	2	0.55
Figure 9	Fig. 9D	gill	DA1	CK	2	0.5
Figure 9	Fig. 9D	gill	5-HT1	ST	2	0.63
Figure 9	Fig. 9D	gill	5-HT2	ST	2	0.36
Figure 9	Fig. 9D	gill	DA1	ST	2	0.45
Figure 9	Fig. 9D	gill	5-HT1	CK+ST	2	2.29
Figure 9	Fig. 9D	gill	5-HT2	CK+ST	2	2.51
Figure 9	Fig. 9D	gill	DA1	CK+ST	2	2.15
Figure 9	Fig. 9D	gill	5-HT1	CK	3	0.86
Figure 9	Fig. 9D	gill	5-HT2	CK	3	0.96
Figure 9	Fig. 9D	gill	DA1	CK	3	0.96
Figure 9	Fig. 9D	gill	5-HT1	ST	3	1.92
Figure 9	Fig. 9D	gill	5-HT2	ST	3	1.26
Figure 9	Fig. 9D	gill	DA1	ST	3	1.23
Figure 9	Fig. 9D	gill	5-HT1	CK+ST	3	1.51
Figure 9	Fig. 9D	gill	5-HT2	CK+ST	3	1.12
Figure 9	Fig. 9D	gill	DA1	CK+ST	3	2.19
Figure 9	Fig. 9D	gill	5-HT1	CK	4	0.69
Figure 9	Fig. 9D	gill	5-HT2	CK	4	0.78
Figure 9	Fig. 9D	gill	DA1	CK	4	1.11
Figure 9	Fig. 9D	gill	5-HT1	ST	4	2.25
Figure 9	Fig. 9D	gill	5-HT2	ST	4	0.41
Figure 9	Fig. 9D	gill	DA1	ST	4	1.16
Figure 9	Fig. 9D	gill	5-HT1	CK+ST	4	2.09
Figure 9	Fig. 9D	gill	5-HT2	CK+ST	4	2.01
Figure 9	Fig. 9D	gill	DA1	CK+ST	4	1.8
Figure 9	Fig. 9D	gill	5-HT1	CK	5	0.65
Figure 9	Fig. 9D	gill	5-HT2	CK	5	0.61
Figure 9	Fig. 9D	gill	DA1	CK	5	0.6
Figure 9	Fig. 9D	gill	5-HT1	ST	5	0.92
Figure 9	Fig. 9D	gill	5-HT2	ST	5	0.76
Figure 9	Fig. 9D	gill	DA1	ST	5	0.84
Figure 9	Fig. 9D	gill	5-HT1	CK+ST	5	3.32
Figure 9	Fig. 9D	gill	5-HT2	CK+ST	5	1.45
Figure 9	Fig. 9D	gill	DA1	CK+ST	5	1.9
Figure 9	Fig. 9D	gill	5-HT1	CK	6	0.39
Figure 9	Fig. 9D	gill	5-HT2	CK	6	0.61
Figure 9	Fig. 9D	gill	DA1	CK	6	0.7
Figure 9	Fig. 9D	gill	5-HT1	ST	6	0.98
Figure 9	Fig. 9D	gill	5-HT2	ST	6	0.62
Figure 9	Fig. 9D	gill	DA1	ST	6	0.93
Figure 9	Fig. 9D	gill	5-HT1	CK+ST	6	1.56
Figure 9	Fig. 9D	gill	5-HT2	CK+ST	6	1.54
Figure 9	Fig. 9D	gill	DA1	CK+ST	6	1.81
Figure 9	Fig. 9D	gill	5-HT1	CK	7	0.97
Figure 9	Fig. 9D	gill	5-HT2	CK	7	0.68
Figure 9	Fig. 9D	gill	DA1	CK	7	1.3
Figure 9	Fig. 9D	gill	5-HT1	ST	7	0.34
Figure 9	Fig. 9D	gill	5-HT2	ST	7	0.56
Figure 9	Fig. 9D	gill	DA1	ST	7	0.66
Figure 9	Fig. 9D	gill	5-HT1	CK+ST	7	2.09
Figure 9	Fig. 9D	gill	5-HT2	CK+ST	7	2.58
Figure 9	Fig. 9D	gill	DA1	CK+ST	7	2.73
Figure 9	Fig. 9D	gill	5-HT1	CK	8	0.43
Figure 9	Fig. 9D	gill	5-HT2	CK	8	0.74
Figure 9	Fig. 9D	gill	DA1	CK	8	1.14
Figure 9	Fig. 9D	gill	5-HT1	ST	8	0.48
Figure 9	Fig. 9D	gill	5-HT2	ST	8	0.48
Figure 9	Fig. 9D	gill	DA1	ST	8	0.55
Figure 9	Fig. 9D	gill	5-HT1	CK+ST	8	2.47
Figure 9	Fig. 9D	gill	5-HT2	CK+ST	8	2.41
Figure 9	Fig. 9D	gill	DA1	CK+ST	8	2.27
Figure 9	Fig. 9D	gill	5-HT1	CK	9	0.32
Figure 9	Fig. 9D	gill	5-HT2	CK	9	0.63
Figure 9	Fig. 9D	gill	DA1	CK	9	0.54
Figure 9	Fig. 9D	gill	5-HT1	ST	9	0.74
Figure 9	Fig. 9D	gill	5-HT2	ST	9	0.62
Figure 9	Fig. 9D	gill	DA1	ST	9	1.04
Figure 9	Fig. 9D	gill	5-HT1	CK+ST	9	1.58
Figure 9	Fig. 9D	gill	5-HT2	CK+ST	9	2.71
Figure 9	Fig. 9D	gill	DA1	CK+ST	9	2.26
Figure 9	Fig. 9D	gill	5-HT1	CK	10	0.3
Figure 9	Fig. 9D	gill	5-HT2	CK	10	0.42
Figure 9	Fig. 9D	gill	DA1	CK	10	0.53
Figure 9	Fig. 9D	gill	5-HT1	ST	10	0.75
Figure 9	Fig. 9D	gill	5-HT2	ST	10	0.81
Figure 9	Fig. 9D	gill	DA1	ST	10	0.9
Figure 9	Fig. 9D	gill	5-HT1	CK+ST	10	1.98
Figure 9	Fig. 9D	gill	5-HT2	CK+ST	10	2.4
Figure 9	Fig. 9D	gill	DA1	CK+ST	10	3.05
Figure 9	Fig. 9D	gill	5-HT1	CK	11	0.53
Figure 9	Fig. 9D	gill	5-HT2	CK	11	0.59
Figure 9	Fig. 9D	gill	DA1	CK	11	0.78
Figure 9	Fig. 9D	gill	5-HT1	ST	11	0.8
Figure 9	Fig. 9D	gill	5-HT2	ST	11	1.1
Figure 9	Fig. 9D	gill	DA1	ST	11	1.3
Figure 9	Fig. 9D	gill	5-HT1	CK+ST	11	2.4
Figure 9	Fig. 9D	gill	5-HT2	CK+ST	11	2.23
Figure 9	Fig. 9D	gill	DA1	CK+ST	11	2.25
Figure 9	Fig. 9D	gill	5-HT1	CK	12	0.56
Figure 9	Fig. 9D	gill	5-HT2	CK	12	0.72
Figure 9	Fig. 9D	gill	DA1	CK	12	0.81
Figure 9	Fig. 9D	gill	5-HT1	ST	12	0.7
Figure 9	Fig. 9D	gill	5-HT2	ST	12	0.82
Figure 9	Fig. 9D	gill	DA1	ST	12	1.02
Figure 9	Fig. 9D	gill	5-HT1	CK+ST	12	1.44
Figure 9	Fig. 9D	gill	5-HT2	CK+ST	12	1.58
Figure 9	Fig. 9D	gill	DA1	CK+ST	12	1.71
